# Supplementary material for: Evaluation of Human Dental Pulp Stem Cells Expressing BMP2/7 Heterodimers in a Doxycycline-Inducible Manner
Source: Biomolecules. 2025 Dec 6;15(12):1704. doi: 10.3390/biom15121704 (PMC12730885; doi:10.3390/biom15121704)
Supplement: Supplementary file 1 [file biomolecules-15-01704-s001.zip]

Archive with 2 entries (2 files):
- Edit Hrubi_Supplementary Figures.pdf
- Edit Hrubi_Supplementary_table (Table S1).xlsx
