# Supplementary material for: Evaluation of Human Dental Pulp Stem Cells Expressing BMP2/7 Heterodimers in a Doxycycline-Inducible Manner
Source: Biomolecules. 2025 Dec 6;15(12):1704. doi: 10.3390/biom15121704 (PMC12730885; doi:10.3390/biom15121704)
Supplement: Supplementary file 1 [file biomolecules-15-01704-s001.zip › Edit Hrubi_Supplementary_table (Table S1).xlsx]

## Sheet: DEGs
Gene name	OIM (norm. FPKM)	OIM+DOX (norm. FPKM)	Fold Difference
BMP7	0.795873	8.58144	10.7824
BMP2	1.02903	8.29868	8.06457
ID2	0.335329	0.755308	2.25244
ADIRF	0.601618	1.19409	1.9848
SDF2L1	0.729159	1.42497	1.95427
MGP	0.668093	1.30406	1.95191
ID1	3.53085	6.88805	1.95082
MANF	1.5874	3.09269	1.94827
ATP5G3	1.31056	2.50407	1.91069
EMC9	0.317135	0.583963	1.84137
PTN	4.3815	8.02479	1.83152
KRTAP1-5	0.366061	0.648115	1.77051
ID3	1.84863	3.21505	1.73915
NPC2	3.27925	5.6525	1.72372
BOLA1	0.375568	0.637566	1.6976
APOO	0.415197	0.693826	1.67108
CETN2	2.08461	3.4648	1.66209
CYTL1	0.398168	0.656438	1.64865
PPIF	0.838267	1.37919	1.64529
MCEE	0.443229	0.723407	1.63213
CRIP2	0.725902	1.17668	1.62099
FABP5	0.521859	0.84334	1.61603
TMEM219	1.66595	2.68974	1.61454
POLR3K	0.315257	0.507699	1.61043
SAA2	0.672223	1.07737	1.6027
S100A13	6.55101	10.487	1.60082
ZDHHC24	0.586991	0.938359	1.59859
NDUFA7	2.13293	3.39483	1.59163
COX17	1.66173	2.64195	1.58988
MRPL23	1.9791	3.14535	1.58928
SAA1	2.12325	3.36327	1.58402
UBL5	10.5835	16.7333	1.58107
PFDN2	2.14389	3.38496	1.57889
FDX1L	0.583977	0.92062	1.57647
RAMP1	0.765097	1.20516	1.57517
ALG14	0.594958	0.936993	1.57489
SERF2	7.63517	11.944	1.56434
FUOM	0.875751	1.36938	1.56366
CDKN2C	0.41963	0.655297	1.56161
RPS27A	22.2246	34.7014	1.5614
ZFAND2B	0.549042	0.854789	1.55687
TM4SF1	2.61765	4.04953	1.54701
BUD31	2.13434	3.26215	1.52841
RPLP1	60.5089	92.3974	1.52701
ALKBH7	0.986196	1.50305	1.52409
TNFRSF6B	0.382107	0.581258	1.52119
SERTAD1	0.650078	0.987368	1.51885
RPL37A	82.8065	125.626	1.5171
DDIT3	2.32069	3.51773	1.51581
RPS13	28.8677	43.7283	1.51478
IGFBP2	19.5793	29.5133	1.50737
AAMDC	1.14518	1.72415	1.50557
CHMP2A	2.87145	4.31487	1.50268
GALNT5	2.19277	1.46046	0.666034
KHSRP	0.93777	0.624533	0.665977
IMP4	0.994196	0.661576	0.665438
CTNND1	1.00943	0.671706	0.665431
SPAG9	0.589569	0.392306	0.665412
DENND5A	0.897945	0.596535	0.664334
TNFAIP1	0.663864	0.440918	0.664169
BAZ1B	0.62357	0.41396	0.663855
ADCY6	0.728083	0.483222	0.663691
NOMO3	1.19052	0.789068	0.662793
PIP5K1C	0.753776	0.49935	0.662465
VEGFA	1.40784	0.929508	0.660237
FAM65A	0.536165	0.353886	0.660032
ADGRA2	2.0303	1.34	0.660001
FNDC3B	1.0551	0.695734	0.659401
SEPN1	1.20539	0.794731	0.659314
TGOLN2	1.518	0.999873	0.658678
MBD1	0.608612	0.40049	0.658038
CLIP1	1.09033	0.716025	0.656705
MINK1	0.600735	0.394394	0.656519
ATP13A3	0.711763	0.466392	0.655263
DHCR24	2.55148	1.66871	0.654016
DLG1	0.669526	0.437592	0.653585
ECE1	1.2556	0.820538	0.653503
ATP2A2	1.2213	0.797917	0.653334
CHD4	0.973874	0.636129	0.653194
SATB2	0.518213	0.338479	0.653166
FUT11	0.512136	0.333871	0.651919
PDE4DIP	1.01285	0.658328	0.649976
IRS2	0.654037	0.424781	0.649475
PTPRM	0.51898	0.336028	0.647478
GALNT10	1.1503	0.744534	0.647252
NPR3	0.718342	0.464444	0.64655
GLG1	0.753282	0.486283	0.645552
ATN1	0.843761	0.544294	0.645081
COLEC12	0.692559	0.446503	0.644715
ILF3	1.13642	0.732599	0.644655
NISCH	0.723977	0.466625	0.64453
MIB1	0.507749	0.326417	0.642871
ASCC3	0.71173	0.456866	0.641909
NEDD4	1.32778	0.851637	0.641399
ROBO1	0.535871	0.343203	0.640458
NOMO1	1.41641	0.906598	0.640067
CDC25B	0.658023	0.421174	0.64006
ANGPTL2	1.01798	0.650852	0.639356
CKAP5	0.558602	0.357065	0.639212
FARP1	0.685288	0.437694	0.638701
MYO9B	0.623917	0.398441	0.638612
PLCG1	0.557697	0.35606	0.638447
VCL	4.45287	2.83927	0.637627
PRSS12	1.19218	0.759588	0.637142
LAMA4	0.992361	0.63204	0.636905
TRIP12	0.825831	0.522718	0.63296
NOMO2	1.38591	0.875215	0.631509
ALPL	1.28642	0.81214	0.631318
ABL1	0.953523	0.599989	0.629234
DAB2	1.90408	1.19264	0.62636
TMTC1	0.520494	0.325791	0.625927
SETD7	1.02913	0.643472	0.625258
PLCB4	0.549579	0.343019	0.624149
PARP4	0.657725	0.410311	0.623834
DPYSL3	1.67125	1.0422	0.623605
RAB3B	0.523327	0.326303	0.623516
AKAP2	1.50483	0.937957	0.623298
GTF2IP1	0.902992	0.562403	0.622822
STARD13	0.50435	0.313888	0.622361
GTF2I	1.13424	0.705415	0.621927
TRAM2	1.2815	0.796755	0.621736
MAP1B	1.52885	0.949458	0.621028
COL4A2	1.43674	0.891466	0.620478
ZFYVE16	0.58403	0.361737	0.619381
BDKRB2	0.596512	0.368246	0.617332
GPR107	0.775109	0.478446	0.617263
HAS2	1.00094	0.617359	0.616779
NUMA1	0.744496	0.458775	0.616222
MSI2	0.567073	0.34941	0.616164
PDGFRA	5.77979	3.55765	0.615533
EIF4G3	0.741952	0.456676	0.615506
TBC1D2B	0.548863	0.336899	0.613813
HDLBP	5.10368	3.11945	0.611216
PLXNB2	2.29266	1.39507	0.608494
DOCK7	0.812251	0.491413	0.605001
PRRC2A	0.906806	0.548212	0.604553
COL5A1	4.73145	2.85786	0.604014
IL7R	0.583956	0.352646	0.603891
KIDINS220	0.556911	0.336231	0.603743
CFB	0.590193	0.356319	0.603733
TM9SF4	0.685599	0.413824	0.603595
PLXNA1	0.893297	0.537381	0.60157
OSMR	1.20571	0.725288	0.601544
IRS1	0.744102	0.446436	0.599966
IGF2BP2	0.617054	0.369935	0.599518
PEAR1	0.780928	0.467424	0.598549
ATXN2L	0.538091	0.322063	0.598529
BICC1	0.511845	0.306175	0.598179
ASAP1	0.594939	0.354841	0.596433
NDST1	1.20196	0.716781	0.596343
ARID5B	0.503985	0.30012	0.595494
ZFP36L1	1.61503	0.958908	0.59374
PLXNA3	0.668221	0.396726	0.593705
ARHGAP23	0.51608	0.306277	0.593468
THBS1	16.7678	9.9149	0.591306
KIRREL	1.1131	0.657218	0.590439
PKD1	0.632568	0.372977	0.589624
IL1R1	3.35228	1.96776	0.586992
PTPRK	0.561115	0.327965	0.584488
ADAMTS2	2.90081	1.69446	0.584133
TLN1	3.70543	2.1623	0.583549
GOLGB1	0.614583	0.357111	0.581062
CLIP3	0.889223	0.515949	0.580225
ADAR	0.734007	0.425605	0.579838
SLIT3	0.548421	0.317347	0.578656
TNS3	1.62399	0.939538	0.578537
PRKCA	0.524685	0.303374	0.578202
IQGAP1	1.76556	1.01737	0.576231
PDGFRB	2.79321	1.6078	0.57561
MYH9	7.9506	4.55594	0.573031
ABCC1	0.587142	0.335707	0.571765
TEAD1	0.862455	0.491612	0.570015
SAMD9	0.503313	0.286507	0.569242
NFIX	0.951317	0.541368	0.569072
MEGF8	0.66079	0.374613	0.566917
NEO1	0.520088	0.294725	0.566683
ABHD2	0.614511	0.347081	0.564808
SUPT6H	0.726118	0.409747	0.564298
FAM167A	0.509576	0.287359	0.563918
ROCK2	0.567923	0.318892	0.561506
FAM171B	0.597058	0.335193	0.561408
PIEZO1	1.74341	0.977914	0.56092
COPA	2.30386	1.29077	0.560264
SLC30A1	1.14853	0.643226	0.560043
DNAJC13	0.574903	0.321749	0.559658
GCN1	0.572273	0.319837	0.558889
C3	1.80254	1.00667	0.558473
KIAA0100	0.933176	0.519165	0.556342
LRP5	0.592715	0.329264	0.555518
LAMC1	3.16266	1.75549	0.555068
TNC	1.46123	0.810688	0.554798
ALDH1L2	0.580569	0.320438	0.551938
ARHGEF12	0.641363	0.353639	0.551387
PCYT1A	1.09576	0.60339	0.550659
CNTNAP1	0.781195	0.429627	0.549961
ATP2B4	1.84866	1.01664	0.549933
TMEM184C	0.635268	0.348815	0.549083
SLC7A2	1.19509	0.655211	0.548252
ARHGAP21	0.585795	0.318688	0.544026
FLNB	0.693962	0.376472	0.542497
SLC7A1	0.509399	0.275545	0.540922
ZNF106	0.617744	0.334048	0.540755
IGFBP5	9.38091	5.0653	0.539958
ADH1A	0.514651	0.277698	0.539585
LTBP2	3.39452	1.82358	0.537213
ITPRIP	0.573921	0.308276	0.53714
AFF4	0.547378	0.293891	0.536907
MAP1A	1.04097	0.556217	0.534326
FLNA	14.9604	7.96439	0.532365
THBS2	2.46988	1.31405	0.53203
UBAP2L	0.893343	0.474657	0.531327
PLEC	5.31583	2.82099	0.530677
CDC42BPB	0.839117	0.443869	0.528972
HIPK2	0.553434	0.292277	0.528115
SAMD4A	0.724018	0.381269	0.526602
HECTD1	0.684045	0.360216	0.526597
FHOD3	0.735711	0.386899	0.525884
ARHGAP35	0.627249	0.329464	0.525252
HEG1	1.16803	0.613488	0.525233
SPTAN1	1.69457	0.888674	0.524424
NID1	0.667047	0.348523	0.522486
PLBD2	0.952658	0.497225	0.521934
FAM63B	0.529395	0.276241	0.521805
SNRNP200	0.58965	0.306746	0.520217
MYOF	2.83102	1.46947	0.51906
PCDHGC3	1.5966	0.824326	0.516301
HIP1	0.580337	0.298954	0.515139
COL6A3	15.975	8.22743	0.515019
COL11A1	1.07743	0.554252	0.51442
PTPN13	0.843999	0.432581	0.512537
RPS6KA2	1.71753	0.879203	0.5119
SAMHD1	0.694786	0.353194	0.508349
NUP98	0.585367	0.295888	0.505474
MGAT5	0.631669	0.316916	0.501712
NCOR2	0.6087	0.304692	0.500562
FOSL2	1.05713	0.528318	0.499766
FLNC	2.24243	1.11626	0.49779
SH3PXD2B	0.611336	0.301691	0.493495
PRRC2B	0.635222	0.309838	0.487763
ACTR2	5.05399	2.44851	0.484471
PXDN	3.37296	1.62351	0.481331
PTPRF	0.861007	0.413702	0.480486
POLR2A	0.662936	0.311493	0.469869
SPTBN1	1.48078	0.68339	0.461507
KIAA1462	1.03246	0.475824	0.460864
PRPF8	0.92362	0.420767	0.455563
TNRC18	0.573536	0.258839	0.451304
NTN1	0.528033	0.238173	0.451057
PRKAR2A	0.619484	0.277542	0.448021
MACF1	0.64263	0.286082	0.445174
SH3PXD2A	1.05155	0.461806	0.439167
IGF2R	1.08303	0.47318	0.436904
AHNAK	5.88699	2.52072	0.428185
DDX3X	1.84183	0.759871	0.412563
TRIO	0.828436	0.341382	0.41208
SLFN5	0.600712	0.247091	0.41133
SRRM2	0.733415	0.30116	0.410627
ITGA11	0.762706	0.306903	0.402387
DYNC1H1	1.77941	0.710889	0.399508
NOTCH2	1.17008	0.460512	0.393573
HSPG2	2.77797	1.08716	0.391351
LAMA2	0.713662	0.274316	0.384378
FN1	136.935	51.9952	0.379707
FBN2	5.27366	1.99	0.377347
PRKDC	0.514344	0.192396	0.374061
LRP1	7.27006	2.69961	0.371333
MXRA5	0.722372	0.26663	0.369103
FBN1	3.60275	1.31834	0.365926
SNED1	0.996745	0.360297	0.361474
ATRN	0.686858	0.246352	0.358665
CEMIP	1.2266	0.424264	0.345886
HUWE1	0.657732	0.223724	0.340145
DST	0.705161	0.239736	0.339973
VCAN	1.05021	0.351484	0.33468
COL12A1	6.93373	2.21483	0.319428
SVEP1	0.853463	0.266704	0.312496
FAT1	0.718372	0.220663	0.307171
NFASC	0.642857	0.180057	0.280089
MICAL2	1.52875	0.391573	0.256139
DDR2	2.99472	0.729883	0.243723

## Sheet: DEGs 2
Gene name	DM (norm. FPKM)	DM+DOX (norm. FPKM)
ID1	3.53085	6.88805
FBN2	5.27366	1.99
ADAMTS2	2.90081	1.69446
FBN1	3.60275	1.31834
HSPG2	2.77797	1.08716
NEDD4	1.32778	0.851637
ALPL	1.28642	0.81214
DDR2	2.99472	0.729883
FLNB	0.693962	0.376472
ZFYVE16	0.58403	0.361737
SATB2	0.518213	0.338479
LRP5	0.592715	0.329264
NEO1	0.520088	0.294725
MAPK7	0.429743	0.280276
ADAMTS7	0.390931	0.257295
NRP2	0.48372	0.241639
PIK3CD	0.321577	0.203881
HDAC6	0.215602	0.143723
BAMBI	0.0926633	0.143444
SMURF1	0.209928	0.127077
LRP6	0.18512	0.11064
MTOR	0.22957	0.103903
FGF13	0.0655727	0.103168
APC	0.165665	0.0991528
JAG1	0.132154	0.0751543
SIK3	0.146891	0.073663
EP300	0.197739	0.0594066
CREBBP	0.12461	0.0527515
ADAMTS12	0.102358	0.0458437
PTPRD	0.106088	0.0346013

## Sheet: All genes
chromosome	start	end	strand	gene name	DM (norm. FPKM)	DM+DOX (norm. FPKM)
chr1	14362	29370	-	WASH7P	0.283766	0.300497
chr1	567705	567793	-	MIR6723	19.1691	24.1411
chr1	879583	894679	-	NOC2L	1.18966	1.10341
chr1	895967	901099	+	KLHL17	0.171677	0.185858
chr1	934342	935552	-	HES4	0.0707049	0.103039
chr1	948847	949919	+	ISG15	1.01757	1.10034
chr1	955503	991499	+	AGRN	0.759879	0.576228
chr1	1017198	1051736	-	C1orf159	0.119527	0.137334
chr1	1152288	1167447	-	SDF4	5.44671	5.98799
chr1	1167629	1170420	+	B3GALT6	0.573226	0.640037
chr1	1189292	1209234	-	UBE2J2	1.00512	0.964685
chr1	1227764	1243269	-	ACAP3	0.53129	0.490669
chr1	1243994	1247057	+	PUSL1	0.363105	0.464696
chr1	1246965	1260067	-	CPSF3L	0.923152	0.798576
chr1	1247882	1247946	-	MIR6727	0.107881	0
chr1	1260143	1264276	+	CPTP	0.5119	0.482469
chr1	1270658	1284492	-	DVL1	2.16882	2.11369
chr1	1288069	1298921	-	MXRA8	10.4373	9.79257
chr1	1309110	1310818	-	AURKAIP1	4.31832	4.9947
chr1	1321091	1334718	-	CCNL2	1.18959	0.978718
chr1	1334910	1337426	+	LOC148413	0.258811	0.225462
chr1	1337276	1342693	-	MRPL20	3.57989	4.9294
chr1	1370903	1378262	+	VWA1	0.132216	0.167357
chr1	1407164	1431582	+	ATAD3B	0.311321	0.25652
chr1	1447523	1470067	+	ATAD3A	0.633619	0.592692
chr1	1470158	1475740	-	TMEM240	0.0763602	0.111028
chr1	1477053	1510262	-	SSU72	2.03444	2.57659
chr1	1533388	1535476	-	C1orf233	0.246751	0.326842
chr1	1550795	1565990	+	MIB2	0.699093	0.782502
chr1	1570603	1655859	-	CDK11B	0.431591	0.394879
chr1	1592939	1624243	-	SLC35E2B	0.421325	0.270052
chr1	1634170	1655791	-	CDK11A	0.264114	0.364094
chr1	1656277	1677438	-	SLC35E2	0.172361	0.155056
chr1	1682671	1711508	-	NADK	0.654157	0.60259
chr1	1716724	1822556	-	GNB1	6.15877	5.10144
chr1	2115899	2144159	-	FAAP20	1.99421	2.26537
chr1	2160134	2241652	+	SKI	0.613528	0.471277
chr1	2323214	2336885	+	RER1	1.69097	2.02711
chr1	2336241	2344010	-	PEX10	0.453476	0.542533
chr1	2439970	2458067	-	PANK4	0.346436	0.285105
chr1	2487804	2497061	+	TNFRSF14	0.104407	0.101435
chr1	2517899	2522908	+	FAM213B	0.768439	0.882059
chr1	3541556	3546694	+	TPRG1L	1.5083	1.59643
chr1	3547331	3566671	-	WRAP73	0.240583	0.278496
chr1	3652548	3663937	-	TP73-AS1	0.108067	0.10343
chr1	3696784	3713068	-	LRRC47	0.530612	0.50846
chr1	3728645	3773797	-	CEP104	0.160939	0.0951726
chr1	3805697	3816857	-	C1orf174	0.224762	0.278851
chr1	6245080	6259679	-	RPL22	7.48971	10.1614
chr1	6281253	6296044	-	ICMT	1.17955	1.1358
chr1	6307406	6321035	-	GPR153	0.111066	0.108417
chr1	6324332	6453826	-	ACOT7	1.71513	1.69732
chr1	6640051	6649340	+	ZBTB48	0.106335	0.142798
chr1	6650784	6662958	-	KLHL21	0.525551	0.463284
chr1	6673756	6684093	+	PHF13	0.321205	0.271201
chr1	6684925	6695646	+	THAP3	0.378709	0.497843
chr1	6694228	6761966	-	DNAJC11	0.449699	0.380174
chr1	6845384	7829766	+	CAMTA1	1.64088	2.11422
chr1	7831329	7841492	+	VAMP3	3.12034	3.73195
chr1	8021714	8045342	+	PARK7	9.56695	10.971
chr1	8071779	8086393	-	ERRFI1	1.64191	1.79063
chr1	8412464	8877699	-	RERE	0.219851	0.103815
chr1	8921059	8939151	-	ENO1	45.9565	52.9789
chr1	9294863	9331394	+	H6PD	0.491782	0.271563
chr1	9352941	9429590	+	SPSB1	0.317	0.228381
chr1	9599528	9642831	+	SLC25A33	0.193206	0.25928
chr1	9648932	9674935	+	TMEM201	0.0956169	0.1054
chr1	9711790	9789172	+	PIK3CD	0.321577	0.203881
chr1	9732484	9747632	-	PIK3CD-AS2	0.290964	0.384858
chr1	9789079	9884584	-	CLSTN1	1.58727	1.09149
chr1	9908334	9970316	-	CTNNBIP1	0.385365	0.404977
chr1	9989776	10002826	-	LZIC	0.635709	0.642887
chr1	10002981	10045556	+	NMNAT1	0.309844	0.366727
chr1	10093041	10241296	+	UBE4B	0.223784	0.128959
chr1	10270764	10441661	+	KIF1B	0.321221	0.231331
chr1	10359024	10359128	+	RNU6-2	0.105899	0.104311
chr1	10459049	10480568	+	PGD	1.74282	1.70961
chr1	10490159	10502872	+	APITD1	0.421898	0.406068
chr1	10520603	10532613	-	DFFA	0.418692	0.350896
chr1	10535003	10690815	+	PEX14	0.324564	0.337411
chr1	11072679	11085549	+	TARDBP	0.733234	0.78022
chr1	11114649	11120091	-	SRM	2.44975	2.95407
chr1	11126670	11159967	-	EXOSC10	0.544221	0.462168
chr1	11166588	11322608	-	MTOR	0.22957	0.103903
chr1	11333255	11348491	+	UBIAD1	0.125796	0.138378
chr1	11708418	11714888	-	FBXO2	0.394482	0.486141
chr1	11714432	11723384	+	FBXO44	0.285634	0.272376
chr1	11724150	11734409	+	FBXO6	0.224681	0.227158
chr1	11734537	11751678	-	MAD2L2	0.968235	1.01678
chr1	11796142	11810828	+	AGTRAP	1.19747	1.27442
chr1	11845787	11866160	-	MTHFR	0.11295	0.0797977
chr1	11979645	11986485	-	KIAA2013	1.50462	1.48333
chr1	11994724	12035599	+	PLOD1	7.16978	6.00698
chr1	12040238	12073572	+	MFN2	0.972463	0.784627
chr1	12079299	12092106	+	MIIP	0.235417	0.273765
chr1	12290096	12572098	+	VPS13D	0.120175	0.0316409
chr1	12627939	12677737	-	DHRS3	0.424886	0.323629
chr1	13910252	13944452	+	PDPN	0.211814	0.155184
chr1	14026735	14151574	+	PRDM2	0.141398	0.0748757
chr1	15736391	15756839	+	EFHD2	0.865534	1.01976
chr1	15817896	15851285	-	CASP9	0.109958	0.123863
chr1	15853308	15898228	+	DNAJC16	0.161923	0.109084
chr1	16010827	16061264	+	PLEKHM2	0.786638	0.663478
chr1	16085255	16113084	+	FBLIM1	1.5042	1.25007
chr1	16133657	16134194	-	UQCRHL	0.444338	0.492691
chr1	16174359	16266950	+	SPEN	0.102954	0.0315114
chr1	16268364	16302627	-	ZBTB17	0.408179	0.347504
chr1	16450832	16482582	-	EPHA2	1.08513	0.964339
chr1	16524599	16539104	-	ARHGEF19	0.57056	0.673487
chr1	16558182	16563659	-	RSG1	0.173426	0.157922
chr1	16573335	16678986	-	FBXO42	0.12164	0.120364
chr1	16693525	16724643	+	SZRD1	1.55737	1.5673
chr1	16767167	16786584	+	NECAP2	1.34471	1.50886
chr1	16888922	16940100	-	NBPF1	0.196582	0.135783
chr1	16944751	16957401	-	CROCCP2	0.168643	0.175634
chr1	17248445	17299474	+	CROCC	0.141304	0.123625
chr1	17300999	17308081	-	MFAP2	1.96444	2.1004
chr1	17312453	17338467	-	ATP13A2	0.37257	0.328818
chr1	17345225	17380665	-	SDHB	2.06771	2.60562
chr1	17733251	17766250	-	RCC2	0.339834	0.249237
chr1	17866330	18024370	+	ARHGEF10L	0.197484	0.141765
chr1	19197924	19229293	-	ALDH4A1	0.295146	0.232927
chr1	19401000	19536746	-	UBR4	0.339281	0.090782
chr1	19542158	19578053	-	EMC1	0.414852	0.349556
chr1	19578075	19586622	+	MRTO4	0.685942	0.864296
chr1	19629202	19638640	-	AKR7A2	0.837137	1.11627
chr1	19638740	19658922	+	PQLC2	0.227306	0.292769
chr1	19665267	19812135	-	CAPZB	6.53109	4.58182
chr1	19923471	19956315	+	MINOS1	0.687817	1.01804
chr1	19923471	19984949	+	MINOS1-NBL1	1.35853	0.875649
chr1	19969723	19984949	+	NBL1	8.02356	9.11504
chr1	20008706	20126410	-	TMCO4	0.218251	0.180561
chr1	20808884	20812728	-	CAMK2N1	1.55874	2.14703
chr1	20825941	20834674	-	MUL1	0.846277	0.843113
chr1	20959948	20978004	+	PINK1	1.06392	1.13561
chr1	20969150	20978686	-	PINK1-AS	0.578229	0.618376
chr1	20978260	20988037	-	DDOST	3.97257	3.89925
chr1	21069171	21113181	-	HP1BP3	0.842673	0.73244
chr1	21132785	21503381	-	EIF4G3	0.741952	0.456676
chr1	21543740	21672034	-	ECE1	1.2556	0.820538
chr1	21766583	21811393	+	NBPF3	0.132854	0.0920915
chr1	21835858	21904905	+	ALPL	1.28642	0.81214
chr1	22004792	22109688	-	USP48	0.474513	0.396515
chr1	22148725	22263790	-	HSPG2	2.77797	1.08716
chr1	22351684	22357717	+	LINC00339	0.68177	0.827568
chr1	22379120	22419436	+	CDC42	5.44505	5.75802
chr1	23037331	23247993	+	EPHB2	0.126375	0.0927553
chr1	23345941	23410184	+	KDM1A	0.661244	0.667478
chr1	23410516	23495351	-	LUZP1	0.257594	0.134642
chr1	23631181	23670857	-	HNRNPR	0.563355	0.566337
chr1	23685941	23696357	-	ZNF436	0.177551	0.164715
chr1	23707402	23751272	-	TCEA3	0.231823	0.234985
chr1	23755056	23810750	-	ASAP3	0.22622	0.212912
chr1	23884421	23886285	-	ID3	1.84863	3.21505
chr1	24018269	24022915	+	RPL11	58.1243	76.996
chr1	24069856	24088549	+	TCEB3	0.456597	0.332099
chr1	24104876	24114722	+	PITHD1	0.758841	0.88037
chr1	24117646	24122029	+	LYPLA2	0.754432	0.888297
chr1	24122089	24127294	-	GALE	0.372878	0.384404
chr1	24128367	24151949	-	HMGCL	0.772663	0.863566
chr1	24171572	24194859	-	FUCA1	0.245746	0.359935
chr1	24286301	24289949	+	PNRC2	1.42228	1.55705
chr1	24290837	24306953	-	SRSF10	0.81513	1.01041
chr1	24683489	24741587	-	STPG1	0.111062	0.101737
chr1	24742245	24799473	+	NIPAL3	1.00787	0.686161
chr1	24828841	24863510	+	RCAN3	0.124319	0.0446272
chr1	24969594	24999772	+	SRRM1	0.244347	0.21789
chr1	25071760	25170815	+	CLIC4	9.56501	8.4183
chr1	25226002	25291501	-	RUNX3	0.229581	0.178159
chr1	25548767	25559013	-	SYF2	1.53616	1.86821
chr1	25568740	25573985	-	RSRP1	0.611629	0.436479
chr1	25664789	25688852	+	TMEM50A	2.24778	2.60409
chr1	25757349	25826698	+	TMEM57	0.26054	0.249006
chr1	25870076	25895377	+	LDLRAP1	0.310843	0.278412
chr1	25943959	26112698	+	MAN1C1	0.182919	0.131176
chr1	26126667	26144713	+	SEPN1	1.20539	0.794731
chr1	26146397	26159433	+	MTFR1L	0.918107	0.985429
chr1	26187975	26197744	-	PAQR7	0.434909	0.439274
chr1	26210677	26233368	-	STMN1	2.75708	3.53728
chr1	26286258	26324648	-	PAFAH2	0.222396	0.244547
chr1	26496388	26497364	+	ZNF593	1.12673	1.29427
chr1	26606213	26608013	+	SH3BGRL3	10.8014	13.0319
chr1	26608773	26644756	-	UBXN11	0.135107	0.121372
chr1	26758773	26797795	+	DHDDS	0.415803	0.329971
chr1	26798902	26803133	+	HMGN2	1.36884	1.40813
chr1	27022522	27108601	+	ARID1A	0.168855	0.0833264
chr1	27114454	27124894	+	PIGV	0.237174	0.241773
chr1	27153201	27182211	+	ZDHHC18	0.235576	0.237845
chr1	27205873	27216869	-	GPN2	0.342042	0.31331
chr1	27216979	27226962	-	GPATCH3	0.12781	0.145141
chr1	27248213	27273362	+	NUDC	1.25751	1.18061
chr1	27320195	27327377	+	TRNP1	4.68187	4.78487
chr1	27425300	27481621	-	SLC9A1	0.320505	0.227544
chr1	27561007	27635124	+	WDTC1	0.337404	0.262275
chr1	27648636	27662891	+	TMEM222	0.75888	0.823016
chr1	27681670	27693357	-	MAP3K6	0.216421	0.160146
chr1	27730730	27816698	-	WASF2	0.614826	0.495686
chr1	27860756	27930005	-	AHDC1	0.176174	0.0949302
chr1	27992572	27998724	-	IFI6	1.94175	2.48763
chr1	28099694	28150963	+	STX12	1.26495	1.53712
chr1	28157252	28178183	+	PPP1R8	0.923725	0.950697
chr1	28199054	28213196	+	THEMIS2	0.123181	0.0616085
chr1	28218036	28241308	-	RPA2	0.790047	0.836076
chr1	28285973	28294607	+	XKR8	0.272206	0.223933
chr1	28296855	28415148	-	EYA3	0.108892	0.0826121
chr1	28526790	28559542	-	DNAJC8	2.2977	2.66292
chr1	28562602	28564616	+	ATPIF1	6.98919	9.93141
chr1	28585963	28609002	+	SESN2	0.427514	0.387898
chr1	28655513	28662478	+	MED18	0.35786	0.481214
chr1	28696093	28826881	+	PHACTR4	0.123934	0.112407
chr1	28832455	28865708	+	RCC1	0.419828	0.376437
chr1	28832455	28837404	+	SNHG3	0.160897	0.00366216
chr1	28835070	28835227	+	SNORA73B	0.639494	1.21226
chr1	28879529	28905057	+	TRNAU1AP	0.239098	0.262148
chr1	28905050	28908366	-	SNHG12	0.25292	0.185365
chr1	28906276	28906405	-	SNORA61	0.141226	0.168989
chr1	28906893	28907024	-	SNORA44	0.104314	0.00448275
chr1	28929609	28969604	-	TAF12	1.11961	1.30133
chr1	29063133	29096287	+	YTHDF2	0.609238	0.657688
chr1	29445937	29450421	-	TMEM200B	0.826412	0.749282
chr1	29474250	29508637	-	SRSF4	0.68661	0.653262
chr1	29519169	29557470	-	MECR	0.242067	0.258853
chr1	29563028	29653325	+	PTPRU	0.169792	0.139805
chr1	31342313	31381480	-	SDC3	1.18221	0.865813
chr1	31404353	31538564	-	PUM1	0.382291	0.305496
chr1	31732415	31769644	-	SNRNP40	0.863517	0.938939
chr1	31769829	31837800	+	ZCCHC17	1.18455	1.46116
chr1	31838100	31845923	-	FABP3	0.0811228	0.119177
chr1	31882412	31907527	+	SERINC2	5.48632	5.11269
chr1	32095463	32110838	-	PEF1	1.17488	1.25633
chr1	32117848	32169768	-	COL16A1	0.994512	0.88584
chr1	32192706	32229664	-	ADGRB2	0.175075	0.177541
chr1	32256023	32281652	-	SPOCD1	0.347909	0.332926
chr1	32372022	32403988	-	PTP4A2	2.04579	3.30585
chr1	32479295	32526460	+	KHDRBS1	1.31855	1.36084
chr1	32538503	32568467	+	TMEM39B	0.175078	0.213298
chr1	32573644	32642168	+	KPNA6	0.496011	0.361465
chr1	32645345	32663886	+	TXLNA	0.673231	0.497858
chr1	32665987	32670991	+	CCDC28B	0.460819	0.508272
chr1	32681798	32687926	-	TMEM234	0.251809	0.294621
chr1	32687971	32697205	+	EIF3I	3.25824	3.60018
chr1	32757708	32799224	+	HDAC1	1.25379	1.22931
chr1	32799430	32801840	-	MARCKSL1	0.75987	0.870402
chr1	32830234	32860062	-	BSDC1	1.08114	0.98088
chr1	33004746	33071551	+	ZBTB8A	0.0980073	0.102954
chr1	33086817	33116191	-	ZBTB8OS	0.481189	0.626915
chr1	33116749	33151812	+	RBBP4	0.619461	0.583133
chr1	33145507	33168361	-	SYNC	0.904005	0.886917
chr1	33207512	33240571	+	KIAA1522	0.277265	0.193083
chr1	33240840	33283633	-	YARS	1.0106	0.904256
chr1	33283043	33324480	+	S100PBP	0.181562	0.183509
chr1	33360196	33366953	-	TMEM54	1.37767	1.76964
chr1	33402047	33430414	-	RNF19B	0.157614	0.145782
chr1	33473541	33502512	-	AK2	1.48798	1.26417
chr1	33546714	33586132	+	AZIN2	0.137288	0.157111
chr1	33722174	33766320	+	ZNF362	0.174996	0.132483
chr1	33789224	33841194	-	PHC2	2.05254	1.64276
chr1	35315963	35325417	-	SMIM12	0.181336	0.183625
chr1	35447127	35450948	-	ZMYM6NB	2.13627	2.40142
chr1	35451767	35497569	-	ZMYM6	0.109355	0.136964
chr1	35525387	35581459	+	ZMYM1	0.196805	0.14309
chr1	35649201	35658743	-	SFPQ	1.14464	1.09088
chr1	35734568	35887545	+	ZMYM4	0.365318	0.24154
chr1	35899091	36023037	-	KIAA0319L	0.455142	0.351361
chr1	36023393	36032380	+	NCDN	0.473511	0.318867
chr1	36065143	36107445	-	PSMB2	0.52026	0.66029
chr1	36179477	36184790	-	C1orf216	0.465962	0.509821
chr1	36348810	36389899	+	AGO1	0.136131	0.0762382
chr1	36554453	36559533	+	ADPRHL2	0.695192	0.912623
chr1	36560837	36590685	-	COL8A2	0.329563	0.299117
chr1	36602170	36621654	-	TRAPPC3	1.90987	1.22205
chr1	36621566	36646451	+	MAP7D1	1.98187	2.02284
chr1	36690017	36770957	+	THRAP3	1.0842	0.780185
chr1	36771994	36786948	+	SH3D21	0.131385	0.118848
chr1	36787631	36789755	-	EVA1B	6.51519	8.92847
chr1	36805220	36851528	-	STK40	0.529194	0.394845
chr1	36859021	36863560	-	LSM10	1.64589	1.92553
chr1	36883507	36916086	-	OSCP1	0.206424	0.185648
chr1	36921362	36930040	-	MRPS15	1.22537	1.60548
chr1	37920480	37940044	-	LINC01137	0.0500778	0.110495
chr1	37940119	37949978	+	ZC3H12A	0.120689	0.114329
chr1	37955561	37980420	-	MEAF6	0.42085	0.546138
chr1	38000050	38019945	-	SNIP1	0.141048	0.171838
chr1	38022520	38032458	+	DNALI1	0.230926	0.25336
chr1	38032413	38061586	-	GNL2	1.35534	1.65763
chr1	38147242	38156267	-	C1orf109	0.165826	0.185307
chr1	38268614	38273865	-	YRDC	0.268687	0.265338
chr1	38273473	38275126	+	C1orf122	2.60414	3.23028
chr1	38326369	38412729	-	INPP5B	0.106499	0.0604248
chr1	38422652	38455761	-	SF3A3	0.74654	0.871357
chr1	38462442	38471187	-	FHL3	0.653947	0.673526
chr1	38478384	38490497	+	UTP11L	0.581786	0.682064
chr1	39303869	39325495	-	RRAGC	0.632765	0.760061
chr1	39328162	39339050	-	MYCBP	0.4284	0.519497
chr1	39351478	39407502	-	RHBDL2	0.124437	0.165834
chr1	39456916	39471737	+	AKIRIN1	1.26159	1.30182
chr1	39491967	39500308	+	NDUFS5	16.5323	22.2845
chr1	39549839	39952810	+	MACF1	0.64263	0.286082
chr1	39875176	39882154	+	KIAA0754	0.281142	0.0252306
chr1	40026485	40042521	-	PABPC4	2.2892	2.31947
chr1	40204517	40229586	+	PPIE	0.595456	0.488149
chr1	40306706	40349177	-	TRIT1	0.326108	0.429234
chr1	40506255	40538321	+	CAP1	8.47462	8.08649
chr1	40538382	40563142	-	PPT1	0.708385	0.737897
chr1	40627041	40706593	+	RLF	0.178187	0.0963126
chr1	40723722	40759856	+	ZMPSTE24	1.6114	1.5525
chr1	40839378	40888998	+	SMAP2	0.390427	0.341781
chr1	40943302	40962015	+	ZFP69	0.08276	0.100075
chr1	40974433	40982214	+	EXO5	0.143034	0.180917
chr1	40997233	41013841	+	ZNF684	0.0899823	0.107517
chr1	41157242	41237276	+	NFYC	0.225482	0.237995
chr1	41326728	41328018	-	CITED4	0.650611	0.822372
chr1	41444971	41478237	+	CTPS1	0.376508	0.334877
chr1	41492871	41707815	-	SCMH1	0.294343	0.230862
chr1	42642210	42801548	-	FOXJ3	0.162632	0.125942
chr1	42922012	42939049	+	PPCS	0.95718	1.33007
chr1	43124048	43142429	+	PPIH	0.668686	0.79124
chr1	43148066	43168020	+	YBX1	24.9389	26.9042
chr1	43212006	43232755	-	P3H1	1.50407	1.42211
chr1	43232916	43241413	+	C1orf50	0.304798	0.285608
chr1	43272723	43283059	-	SVBP	0.837884	0.884277
chr1	43282776	43310660	+	ERMAP	0.21488	0.148437
chr1	43391046	43424847	-	SLC2A1	4.96406	4.10515
chr1	43629845	43638241	-	EBNA1BP2	1.06425	1.21088
chr1	43824626	43828873	+	CDC20	0.22106	0.153227
chr1	43829068	43833745	-	ELOVL1	2.82421	2.73809
chr1	43849579	43855483	-	MED8	0.519758	0.573058
chr1	43916674	43919660	-	HYI	0.485793	0.54746
chr1	43996547	44089343	+	PTPRF	0.861007	0.413702
chr1	44115797	44171189	+	KDM4A	0.253502	0.195579
chr1	44173204	44396837	+	ST3GAL3	0.249587	0.268344
chr1	44412478	44433694	+	IPO13	0.376233	0.300886
chr1	44435653	44439043	+	DPH2	0.127495	0.173485
chr1	44440320	44443972	+	ATP6V0B	2.48784	3.09044
chr1	44444874	44456843	+	B4GALT2	2.37575	2.4553
chr1	44457280	44462198	+	CCDC24	0.0932221	0.11266
chr1	44462155	44497164	-	SLC6A9	0.33241	0.234837
chr1	44679125	44686351	+	DMAP1	0.314876	0.406264
chr1	44686742	44820951	-	ERI3	0.829233	0.958159
chr1	44870960	45117396	+	RNF220	0.52218	0.488801
chr1	45118919	45140280	-	TMEM53	0.108761	0.113081
chr1	45205490	45233438	+	KIF2C	0.128414	0.0546781
chr1	45241246	45244412	+	RPS8	50.9084	66.6597
chr1	45241537	45241610	+	SNORD55	0.335106	0.174206
chr1	45243514	45243584	+	SNORD38A	0.204711	0.108816
chr1	45266036	45271667	+	PLK3	0.237112	0.213969
chr1	45316194	45452394	-	EIF2B3	0.750362	0.986225
chr1	45468220	45477027	-	HECTD3	0.463356	0.351716
chr1	45477805	45481341	+	UROD	2.57369	3.11274
chr1	45794914	45806142	-	MUTYH	0.177008	0.130257
chr1	45976707	45988562	-	PRDX1	18.7287	23.9362
chr1	46016455	46035723	+	AKR1A1	2.19627	2.70701
chr1	46049660	46084578	+	NASP	0.364063	0.461518
chr1	46092976	46152302	-	GPBP1L1	0.426348	0.382174
chr1	46153847	46160108	+	TMEM69	0.418344	0.528527
chr1	46159998	46216485	-	IPP	0.342104	0.295228
chr1	46269285	46501796	+	MAST2	0.361744	0.183355
chr1	46505812	46642167	-	PIK3R3	0.213727	0.159036
chr1	46654353	46685977	-	POMGNT1	1.49317	1.43543
chr1	46744072	46769038	-	LRRC41	1.25925	1.18417
chr1	46769285	46782449	+	UQCRH	11.0404	15.4417
chr1	46805849	46830824	+	NSUN4	0.0992401	0.113486
chr1	47023079	47069966	-	MKNK1	0.169824	0.137577
chr1	47073387	47082563	-	MOB3C	0.166983	0.109425
chr1	47100711	47134099	-	ATPAF1	1.31538	1.44341
chr1	47140831	47184736	-	EFCAB14	0.543839	0.446313
chr1	47799469	47844511	+	CMPK1	3.8619	3.99306
chr1	50906935	51425936	-	FAF1	0.34443	0.346992
chr1	51434367	51440309	+	CDKN2C	0.41963	0.655297
chr1	51701945	51739119	+	RNF11	2.24552	2.51794
chr1	51819935	51984995	-	EPS15	0.537111	0.545981
chr1	52082546	52254891	+	OSBPL9	0.518302	0.49026
chr1	52254866	52344609	-	NRD1	1.3326	1.14127
chr1	52373628	52456436	-	RAB3B	0.523327	0.326303
chr1	52485804	52521843	-	TXNDC12	1.83038	2.14084
chr1	52497777	52499472	-	KTI12	0.212464	0.36772
chr1	52521857	52556388	+	BTF3L4	0.635724	0.66861
chr1	52607766	52812358	+	ZFYVE9	0.338826	0.257815
chr1	52816265	52831877	-	CC2D1B	0.259364	0.249119
chr1	52870219	52883992	+	PRPF38A	0.236144	0.184812
chr1	52888948	53018762	-	ZCCHC11	0.134851	0.0687212
chr1	53068043	53074723	+	GPX7	0.692043	0.750868
chr1	53152014	53164038	-	COA7	0.254672	0.15607
chr1	53192131	53293013	+	ZYG11B	0.379013	0.348289
chr1	53361582	53387446	-	ECHDC2	0.139002	0.142625
chr1	53392901	53517289	+	SCP2	4.445	5.8336
chr1	53662101	53679869	+	CPT2	0.115136	0.139054
chr1	53679772	53686311	-	C1orf123	1.15136	1.53147
chr1	53692564	53704282	-	MAGOH	0.902754	1.06274
chr1	53971906	54199877	-	GLIS1	0.177095	0.144051
chr1	54231134	54304225	-	NDC1	0.329949	0.283377
chr1	54317392	54355487	-	YIPF1	0.594731	0.642859
chr1	54387234	54411288	-	HSPB11	1.90872	2.26905
chr1	54411999	54433841	+	LRRC42	1.05211	1.03537
chr1	54492354	54519246	-	TMEM59	2.97366	3.639
chr1	54665840	54684056	+	MRPL37	1.25845	1.25649
chr1	54691104	54872068	-	SSBP3	0.401388	0.301135
chr1	55181495	55208328	+	TTC4	0.368287	0.388327
chr1	55315300	55352921	-	DHCR24	2.55148	1.66871
chr1	55532032	55681039	-	USP24	0.235203	0.102515
chr1	56960419	57045257	-	PPAP2B	4.81969	4.48241
chr1	58946391	59012471	-	OMA1	0.332219	0.311387
chr1	59120411	59165747	-	MYSM1	0.163846	0.137305
chr1	59246463	59249785	-	JUN	3.43316	2.83856
chr1	59762625	60228402	+	FGGY	0.0641837	0.188484
chr1	62146719	62191095	-	TM2D1	2.04472	2.44775
chr1	62901975	62917475	+	USP1	0.460404	0.455906
chr1	62920397	63154039	-	DOCK7	0.812251	0.491413
chr1	63249777	63330941	+	ATG4C	0.403194	0.466012
chr1	63833261	63904233	+	ALG6	0.184927	0.24886
chr1	63906441	63988944	-	ITGB3BP	0.532548	0.677133
chr1	63988972	64038364	+	EFCAB7	0.211041	0.20633
chr1	64058947	64125916	+	PGM1	1.88275	1.8129
chr1	64239690	64647179	+	ROR1	0.127199	0.0785915
chr1	65298906	65432187	-	JAK1	0.966547	0.699611
chr1	65613232	65697828	+	AK4	0.919017	0.80252
chr1	65730377	65881552	+	DNAJC6	0.118823	0.0717752
chr1	65886131	65901690	+	LEPROT	2.94983	2.84971
chr1	65886335	66103176	+	LEPR	2.14064	1.52558
chr1	66258193	66840262	+	PDE4B	0.15738	0.0980709
chr1	66999252	67216822	+	SGIP1	0.109186	0.0987008
chr1	67390578	67454302	+	MIER1	0.707252	0.60599
chr1	67465015	67520080	-	SLC35D1	0.185628	0.124682
chr1	67873493	67896123	-	SERBP1	2.06866	2.31367
chr1	68150860	68154021	+	GADD45A	2.08757	2.41895
chr1	68167149	68299155	-	GNG12	3.14669	2.63657
chr1	68511645	68516460	-	DIRAS3	0.141581	0.259502
chr1	68564142	68698284	-	WLS	2.27802	2.08612
chr1	70610485	70671361	-	LRRC40	0.718692	0.62524
chr1	70671365	70717701	+	SRSF11	1.59316	1.71302
chr1	70724685	70820417	-	ANKRD13C	0.383465	0.360523
chr1	70820493	70833705	+	HHLA3	0.177056	0.290944
chr1	71528974	71546972	-	ZRANB2	1.62654	1.56696
chr1	71868625	72748277	-	NEGR1	0.381541	0.341446
chr1	74663896	74674386	+	FPGT	0.381365	0.392115
chr1	75171172	75199092	-	CRYZ	2.99497	2.84847
chr1	75198836	75232360	+	TYW3	0.626939	0.659001
chr1	75594119	75627218	+	LHX8	0.566453	0.457724
chr1	76190032	76229363	+	ACADM	0.847413	0.933859
chr1	76251879	76260775	+	RABGGTB	1.4778	1.5438
chr1	77554667	77685132	-	PIGK	1.13977	1.04629
chr1	77747662	78025654	+	AK5	0.275399	0.368442
chr1	78028101	78149112	-	ZZZ3	0.474098	0.419153
chr1	78161674	78225564	-	USP33	0.698512	0.551413
chr1	78245309	78345225	+	FAM73A	0.421579	0.336621
chr1	78354200	78409578	+	NEXN	1.00298	1.29887
chr1	78412167	78444889	-	FUBP1	1.09188	0.939396
chr1	78470636	78482995	+	DNAJB4	5.4356	5.43126
chr1	78956728	79006386	+	PTGFR	5.50519	3.98918
chr1	79086067	79111830	+	IFI44L	0.134795	0.161632
chr1	79115477	79129763	+	IFI44	0.494801	0.584906
chr1	79355449	79472495	-	ADGRL4	0.21453	0.196925
chr1	82165455	82458422	+	ADGRL2	0.23361	0.141989
chr1	84543658	84704181	+	PRKACB	0.485589	0.527596
chr1	84944920	84964033	+	RPF1	0.867662	1.15894
chr1	84964006	84972262	-	GNG5	2.8221	3.74241
chr1	85018804	85040163	-	CTBS	0.429274	0.50299
chr1	85109390	85156240	-	SSX2IP	0.380161	0.333526
chr1	85527981	85598821	+	WDR63	0.105725	0.09106
chr1	85623356	85666728	-	SYDE2	0.232636	0.141102
chr1	85715637	85725355	-	C1orf52	0.404062	0.410743
chr1	85731460	85742587	-	BCL10	0.359998	0.404869
chr1	85784168	86044046	-	DDAH1	1.99292	1.68291
chr1	86046444	86049648	+	CYR61	6.73985	6.08585
chr1	86115106	86174116	-	ZNHIT6	0.231225	0.208171
chr1	86812507	86862025	-	ODF2L	0.255144	0.259543
chr1	87170253	87213867	+	SH3GLB1	1.21427	1.0316
chr1	87328128	87380107	-	2025-09-15	6.78598	8.31447
chr1	87380335	87575681	+	HS2ST1	0.479069	0.398448
chr1	87794151	87814607	+	LMO4	0.349716	0.340187
chr1	89149922	89301938	+	PKN2	0.408407	0.290026
chr1	89318321	89357301	-	GTF2B	0.789502	0.806555
chr1	89401456	89458643	-	CCBL2	1.53975	1.64604
chr1	89472360	89488549	-	GBP3	1.17457	1.2534
chr1	89517987	89531043	-	GBP1	0.604129	0.656052
chr1	89571816	89591842	-	GBP2	0.364443	0.473341
chr1	90098644	90185094	+	LRRC8C	0.183158	0.151385
chr1	90286573	90401989	+	LRRC8D	0.319585	0.264979
chr1	90460678	90494094	+	ZNF326	0.402171	0.393017
chr1	91380857	91487812	-	ZNF644	0.502715	0.450499
chr1	92145900	92371559	-	TGFBR3	0.43531	0.270265
chr1	92495533	92529093	+	EPHX4	0.0733567	0.143723
chr1	92539993	92541029	-	SETSIP	0.126138	0.100266
chr1	92711955	92764566	-	GLMN	0.168655	0.170105
chr1	92764522	92853732	+	RPAP2	0.210119	0.14518
chr1	92974253	93257961	-	EVI5	0.118314	0.11494
chr1	93297594	93307481	+	RPL5	41.2238	51.292
chr1	93298286	93427079	-	FAM69A	1.39115	1.15675
chr1	93544792	93604638	+	MTF2	0.103044	0.119131
chr1	93615299	93646246	-	TMED5	0.861889	0.913434
chr1	93811478	93828148	+	DR1	1.27072	1.31354
chr1	93913688	94020218	+	FNBP1L	0.344532	0.20797
chr1	94027298	94312706	-	BCAR3	0.673538	0.581312
chr1	94335014	94344762	-	DNTTIP2	1.27568	1.25023
chr1	94350756	94375154	-	GCLM	0.450072	0.433939
chr1	94634463	94703307	-	ARHGAP29	0.246516	0.203275
chr1	94883933	94984219	+	ABCD3	0.715712	0.731769
chr1	94994732	95007413	-	F3	0.239566	0.238381
chr1	95362505	95392779	-	CNN3	8.62403	9.19541
chr1	95393584	95428826	+	LOC729970	0.2496	0.261955
chr1	95448279	95538507	-	ALG14	0.594958	0.936993
chr1	95699711	95712781	+	RWDD3	0.604692	0.677206
chr1	97187161	97280605	+	PTBP2	0.143814	0.123616
chr1	97543300	98386615	-	DPYD	0.221819	0.224887
chr1	99127236	99226056	+	SNX7	1.69475	2.14366
chr1	100174259	100231349	-	FRRS1	0.102379	0.0765008
chr1	100315640	100389579	+	AGL	0.214179	0.122162
chr1	100435345	100492534	+	SLC35A3	0.267974	0.305079
chr1	100503789	100548929	+	HIAT1	0.755302	0.802545
chr1	100598706	100616054	+	TRMT13	0.251272	0.261419
chr1	100652478	100715409	-	DBT	0.182661	0.122556
chr1	100731714	100758325	+	RTCA	0.753596	0.958243
chr1	101185196	101204601	+	VCAM1	2.03615	2.03232
chr1	101337928	101360735	-	EXTL2	1.5968	1.50148
chr1	101361632	101447311	+	SLC30A7	0.201576	0.192112
chr1	101455180	101491362	-	DPH5	0.580499	0.70921
chr1	101491402	101552935	+	LOC102606465	0.141437	0.149564
chr1	101702305	101707076	+	S1PR1	0.369883	0.316308
chr1	103342023	103574052	-	COL11A1	1.07743	0.554252
chr1	104068578	104097859	+	RNPC3	0.142088	0.162129
chr1	107599267	107601916	+	PRMT6	0.546353	0.593942
chr1	107682629	108024475	+	NTNG1	0.242227	0.236541
chr1	108677344	108742980	-	SLC25A24	1.22405	1.13202
chr1	109234932	109244422	+	PRPF38B	0.325745	0.399875
chr1	109289285	109352148	+	STXBP3	1.04742	1.16035
chr1	109472130	109506121	-	CLCC1	0.360306	0.327854
chr1	109512838	109584850	-	WDR47	0.504163	0.399264
chr1	109606998	109618624	-	TAF13	2.37247	2.76321
chr1	109633403	109639554	+	TMEM167B	1.24303	1.19421
chr1	109642815	109643234	+	SCARNA2	0.1492	0.388698
chr1	109756515	109780804	+	SARS	3.78059	4.24023
chr1	109822176	109825790	-	PSRC1	0.143212	0.154819
chr1	109852188	109940563	-	SORT1	0.892494	0.647431
chr1	109941653	109969108	-	PSMA5	0.931296	1.06832
chr1	110036658	110043063	+	CYB561D1	0.132072	0.0908551
chr1	110091186	110138454	+	GNAI3	1.88953	2.00065
chr1	110162435	110174677	+	AMPD2	0.653807	0.542716
chr1	110198698	110208123	+	GSTM4	0.198826	0.186212
chr1	110210644	110226619	+	GSTM2	0.612812	0.743499
chr1	110230418	110236367	+	GSTM1	0.424195	0.472216
chr1	110276554	110283660	-	GSTM3	0.391886	0.527114
chr1	110453233	110473616	+	CSF1	0.496338	0.297662
chr1	110527387	110566364	+	AHCYL1	0.875012	0.723681
chr1	110574199	110597263	+	STRIP1	0.276428	0.248268
chr1	110905473	110933704	-	SLC16A4	0.396065	0.346634
chr1	110943877	110950546	-	LAMTOR5	3.95363	5.07353
chr1	111489812	111506566	-	LRIF1	0.258574	0.351039
chr1	111659954	111682838	-	DRAM2	1.12857	1.21201
chr1	111682249	111727724	+	CEPT1	1.01814	1.13062
chr1	111770281	111786062	+	CHI3L2	0.36771	0.379171
chr1	111982512	111991830	-	WDR77	0.384921	0.353021
chr1	111991743	112004525	+	ATP5F1	3.26965	4.11383
chr1	112162405	112259317	+	RAP1A	0.627973	0.751844
chr1	112298190	112310199	+	DDX20	0.258568	0.235521
chr1	112938800	113003786	+	CTTNBP2NL	0.610897	0.408127
chr1	113009163	113063910	+	WNT2B	0.242742	0.112059
chr1	113066141	113162040	-	ST7L	0.294301	0.117997
chr1	113162075	113214241	+	CAPZA1	6.82509	6.78189
chr1	113216934	113243368	+	MOV10	0.333324	0.232574
chr1	113243749	113250025	-	RHOC	14.7614	17.6279
chr1	113454470	113498975	-	SLC16A1	1.69449	1.61463
chr1	114239824	114301777	-	PHTF1	0.300679	0.285501
chr1	114304454	114355098	-	RSBN1	0.140039	0.123578
chr1	114471996	114520491	+	HIPK1	0.283359	0.173771
chr1	114522013	114524876	+	OLFML3	3.42879	3.70364
chr1	114935399	115053781	-	TRIM33	0.171247	0.135843
chr1	115110181	115124265	-	BCAS2	1.094	1.40572
chr1	115247085	115259515	-	NRAS	0.750244	0.80848
chr1	115259534	115300671	-	CSDE1	7.25468	6.66729
chr1	115312105	115323308	-	SIKE1	0.275585	0.210417
chr1	116184574	116240845	+	VANGL1	0.115877	0.0941062
chr1	116915795	116947396	+	ATP1A1	3.58269	2.98716
chr1	117057156	117113715	-	CD58	0.212286	0.308826
chr1	117910085	118068320	+	MAN1A2	0.480663	0.34459
chr1	118472372	118503049	+	WDR3	0.429347	0.445739
chr1	119573839	119683295	-	WARS2	0.102986	0.0989196
chr1	119683019	119818596	+	LOC101929147	0.149453	0.139861
chr1	120254419	120286849	+	PHGDH	2.26552	2.35577
chr1	120454176	120612317	-	NOTCH2	1.17008	0.460512
chr1	121107152	121134685	+	SRGAP2B	0.158131	0.14703
chr1	143767144	143767881	-	PPIAL4G	0.22788	0.309069
chr1	144614959	145370304	+	NBPF9	0.109922	0.117785
chr1	144614959	144830407	+	NBPF8	0.16514	0.110167
chr1	144676437	144680025	-	LOC653513	0.303094	0.288459
chr1	144851424	145076186	-	PDE4DIP	1.01285	0.658328
chr1	145096407	145116997	+	SEC22B	4.64572	4.13676
chr1	145209113	145286270	+	NOTCH2NL	0.235937	0.114613
chr1	145289770	146467743	+	NBPF25P	0.120119	0.0799726
chr1	145438438	145442628	+	TXNIP	13.1314	14.061
chr1	145456236	145470387	-	POLR3GL	1.48918	1.68458
chr1	145477067	145501669	+	LIX1L	0.513852	0.44024
chr1	145507557	145513535	+	RBM8A	0.687014	0.63753
chr1	145516165	145523732	+	PEX11B	1.18675	1.34118
chr1	145524891	145543868	+	ITGA10	1.05288	0.709488
chr1	145549209	145568526	+	ANKRD35	0.153613	0.178853
chr1	145575988	145586546	+	PIAS3	0.722751	0.659056
chr1	145590667	145611044	-	POLR3C	0.399376	0.349593
chr1	145610990	145689005	+	RNF115	1.0433	0.88598
chr1	145764595	145827103	-	GPR89A	0.554852	0.569431
chr1	146626685	146644168	-	PRKAB2	0.323627	0.244732
chr1	146649430	146651528	+	PDIA3P1	0.784092	0.988823
chr1	146714291	146767447	+	CHD1L	0.588455	0.545215
chr1	147400506	147465753	+	GPR89B	0.377666	0.431445
chr1	147574323	148346929	-	NBPF8	0.131136	0.0387984
chr1	148558188	148596267	+	NBPF15	0.162488	0.130738
chr1	148928313	148953054	+	LOC645166	0.609315	0.796015
chr1	149804221	149804616	+	HIST2H4A	0.253703	0.196712
chr1	149813785	149814318	-	HIST2H2AA3	0.387618	0.447652
chr1	149822628	149823161	+	HIST2H2AA3	0.372098	0.451803
chr1	149832330	149832725	-	HIST2H4A	0.253703	0.196712
chr1	149871155	149872348	+	BOLA1	0.375568	0.637566
chr1	149874872	149889434	-	SV2A	0.27342	0.270406
chr1	149895209	149900144	-	SF3B4	0.548812	0.508334
chr1	149900543	149908791	-	MTMR11	0.305642	0.312408
chr1	149912229	149982686	-	OTUD7B	0.156329	0.110596
chr1	150039350	150117505	+	VPS45	0.575613	0.516801
chr1	150121624	150132260	+	PLEKHO1	0.748426	0.926426
chr1	150190717	150208504	-	ANP32E	0.751325	0.77703
chr1	150237799	150241609	-	APH1A	1.21489	1.25319
chr1	150244687	150253335	+	C1orf54	2.3331	3.15576
chr1	150254943	150259504	+	CIART	0.191099	0.15029
chr1	150266262	150281414	+	MRPS21	2.82436	3.69133
chr1	150293928	150325704	+	PRPF3	0.325235	0.256332
chr1	150459840	150480085	+	TARS2	0.232241	0.215059
chr1	150480487	150486265	+	ECM1	1.99367	1.72369
chr1	150521845	150533412	+	ADAMTSL4	0.521965	0.417033
chr1	150547027	150552214	-	MCL1	3.91631	3.78274
chr1	150594599	150602098	-	ENSA	2.53294	3.09151
chr1	150618701	150669672	-	GOLPH3L	0.362081	0.401759
chr1	150768684	150780917	-	CTSK	17.2814	17.9989
chr1	150782181	150849244	-	ARNT	0.435767	0.240885
chr1	150898815	150937220	+	SETDB1	0.12323	0.113633
chr1	150937649	150947479	-	CERS2	1.8367	3.05935
chr1	150969301	150980854	-	FAM63A	0.27591	0.183139
chr1	150980867	151008189	+	PRUNE	0.13032	0.0999781
chr1	151020259	151023871	+	C1orf56	0.109704	0.0397751
chr1	151023447	151032125	-	CDC42SE1	0.42434	0.41167
chr1	151032151	151040973	+	MLLT11	1.13567	1.32061
chr1	151132224	151138424	-	LYSMD1	0.143627	0.133187
chr1	151138498	151142773	+	SCNM1	0.302769	0.31054
chr1	151148776	151162689	-	VPS72	1.12256	1.34351
chr1	151171021	151222007	+	PIP5K1A	0.458678	0.407016
chr1	151227197	151239954	+	PSMD4	3.3297	3.90286
chr1	151254031	151264381	+	ZNF687	0.13233	0.107005
chr1	151264273	151300191	-	PI4KB	0.680157	0.577738
chr1	151313116	151319769	-	RFX5	0.345531	0.251805
chr1	151336778	151345210	-	SELENBP1	0.34998	0.428848
chr1	151372041	151374412	+	PSMB4	7.08867	9.65185
chr1	151375200	151431941	-	POGZ	0.110919	0.0738102
chr1	151512781	151556059	+	TUFT1	0.115533	0.0777158
chr1	151584662	151671559	+	SNX27	0.110787	0.0944345
chr1	151732119	151736392	-	MRPL9	1.11014	1.08931
chr1	151843343	151882361	-	THEM4	0.109192	0.116431
chr1	151955386	151966714	-	S100A10	8.47904	10.5836
chr1	152004982	152009511	-	S100A11	16.7815	19.9876
chr1	153507076	153508717	-	S100A6	91.2348	126.061
chr1	153516095	153518282	-	S100A4	1.95506	2.50191
chr1	153519809	153521734	-	S100A3	0.318738	0.491032
chr1	153533585	153538306	-	S100A2	0.24896	0.381584
chr1	153579367	153585514	-	S100A16	5.9391	7.54788
chr1	153591276	153606568	-	S100A13	6.55101	10.487
chr1	153606458	153618782	+	CHTOP	0.774608	0.853817
chr1	153631130	153634328	+	SNAPIN	1.40097	1.39866
chr1	153634264	153643504	-	ILF2	2.50307	2.04945
chr1	153700567	153746555	+	INTS3	0.419288	0.279162
chr1	153747768	153752633	+	SLC27A3	0.20395	0.186401
chr1	153901977	153919154	-	DENND4B	0.158237	0.108262
chr1	153920148	153931132	-	CRTC2	0.224521	0.170477
chr1	153931575	153940660	-	SLC39A1	3.36576	3.52253
chr1	153940315	153946840	+	CREB3L4	0.130131	0.113568
chr1	153946745	153950451	-	JTB	2.68399	3.60524
chr1	153954093	153958853	-	RAB13	8.54313	11.4406
chr1	153963239	153964631	+	RPS27	86.2058	111.854
chr1	154127780	154164611	-	TPM3	3.38183	6.77604
chr1	154179177	154193273	-	C1orf43	4.44405	5.44193
chr1	154192648	154243986	+	UBAP2L	0.893343	0.474657
chr1	154245039	154248355	+	HAX1	2.87852	3.25648
chr1	154298036	154323780	+	ATP8B2	0.973785	0.657436
chr1	154521051	154531120	-	UBE2Q1	0.800158	0.901041
chr1	154554534	154600456	-	ADAR	0.734007	0.425605
chr1	154897208	154909484	-	PMVK	0.626206	0.785862
chr1	154916559	154928567	-	PBXIP1	1.58692	1.66869
chr1	154929502	154934258	-	PYGO2	0.21582	0.184878
chr1	154934774	154946959	-	SHC1	5.31137	4.56754
chr1	154947118	154951725	+	CKS1B	0.535654	0.724603
chr1	154955770	154965587	+	FLAD1	0.520652	0.529535
chr1	154975106	154991001	+	ZBTB7B	0.442324	0.430124
chr1	155023748	155035252	+	ADAM15	1.81787	1.97332
chr1	155036213	155042029	+	EFNA4	0.189975	0.224269
chr1	155107820	155111334	+	SLC50A1	0.898777	0.794115
chr1	155112367	155112996	-	DPM3	2.07336	3.05801
chr1	155141884	155145804	-	KRTCAP2	2.05694	2.75558
chr1	155146263	155157447	+	TRIM46	0.116911	0.108697
chr1	155158300	155162706	-	MUC1	0.19312	0.215907
chr1	155165379	155177772	-	THBS3	0.501194	0.361605
chr1	155178490	155183630	+	MTX1	0.609328	0.645382
chr1	155183616	155197325	-	GBAP1	0.27223	0.251249
chr1	155204239	155214653	-	GBA	0.85058	0.674835
chr1	155216996	155225274	-	FAM189B	0.649982	0.614345
chr1	155225770	155232176	-	SCAMP3	1.68884	1.77572
chr1	155232659	155243320	-	CLK2	0.295636	0.291407
chr1	155278539	155290457	+	FDPS	2.25343	2.66558
chr1	155290640	155300909	+	RUSC1	0.527156	0.467433
chr1	155305052	155532324	-	ASH1L	0.186486	0.080774
chr1	155579961	155584758	+	MSTO1	0.228932	0.223645
chr1	155629233	155658823	-	YY1AP1	0.30621	0.213187
chr1	155658882	155708800	+	DAP3	0.963722	1.12389
chr1	155715559	155720479	+	MSTO2P	0.115546	0.0698434
chr1	155719449	155829191	-	GON4L	0.141035	0.088238
chr1	155829260	155854990	+	SYT11	0.486196	0.39065
chr1	155867599	155881193	-	RIT1	0.425276	0.567177
chr1	155882834	155904233	-	KIAA0907	0.269692	0.235183
chr1	155916630	155948336	-	ARHGEF2	1.00493	0.884274
chr1	155978839	155990758	-	SSR2	8.15902	10.4268
chr1	156005085	156023616	-	UBQLN4	0.290304	0.209596
chr1	156024517	156028301	+	LAMTOR2	1.23132	1.74947
chr1	156052337	156109880	+	LMNA	21.7847	22.1938
chr1	156163723	156182587	+	SLC25A44	0.154385	0.136473
chr1	156182779	156213123	+	PMF1-BGLAP	0.17754	0.242851
chr1	156182779	156209868	+	PMF1	0.689086	0.843372
chr1	156219015	156252620	-	SMG5	0.725589	0.525856
chr1	156262478	156265480	-	GLMP	0.916132	0.856929
chr1	156278752	156308206	-	CCT3	5.65008	6.1551
chr1	156433513	156470634	-	MEF2D	0.239056	0.168354
chr1	156561558	156564091	+	APOA1BP	1.58658	1.80637
chr1	156564100	156571279	-	GPATCH4	0.303611	0.412798
chr1	156638556	156647189	-	NES	1.82979	1.86073
chr1	156669400	156675608	-	CRABP2	4.21949	5.51082
chr1	156691683	156698231	-	ISG20L2	0.3049	0.30199
chr1	156698263	156706752	+	RRNAD1	0.263039	0.236755
chr1	156707094	156710923	-	MRPL24	1.86504	2.18663
chr1	156711899	156722240	-	HDGF	4.97024	4.99098
chr1	156737274	156770609	+	PRCC	0.667624	0.611793
chr1	156863523	156886226	+	PEAR1	0.780928	0.467424
chr1	156904632	157015162	-	ARHGEF11	0.168307	0.088101
chr1	157094459	157108383	-	ETV3	0.150107	0.066207
chr1	157963063	158070052	+	KIRREL	1.1131	0.657218
chr1	158979682	159024945	+	IFI16	2.22844	2.25751
chr1	159750759	159752333	+	DUSP23	1.8685	2.24399
chr1	159887897	159895332	-	TAGLN2	11.5322	12.1117
chr1	159997462	160001783	-	PIGM	0.110651	0.115385
chr1	160061129	160068618	-	IGSF8	0.718627	0.767202
chr1	160175109	160185166	+	PEA15	8.36593	7.96781
chr1	160185505	160232350	-	DCAF8	0.714828	0.630643
chr1	160246599	160254941	-	PEX19	0.947909	0.953966
chr1	160258377	160313354	-	COPA	2.30386	1.29077
chr1	160287055	160288260	+	SUMO1P3	0.327632	0.403461
chr1	160313063	160328742	+	NCSTN	1.53943	1.2674
chr1	161007422	161008774	-	TSTD1	0.156239	0.291204
chr1	161009041	161015769	-	USF1	0.48566	0.533809
chr1	161070346	161087866	-	PFDN2	2.14389	3.38496
chr1	161087862	161095235	+	NIT1	0.329311	0.382535
chr1	161090769	161102478	-	DEDD	0.325732	0.308819
chr1	161123534	161128646	+	UFC1	2.51868	3.26604
chr1	161129254	161135516	+	USP21	0.172828	0.161763
chr1	161136181	161141010	+	PPOX	0.287081	0.293631
chr1	161141100	161147758	-	B4GALT3	0.308563	0.292317
chr1	161169105	161184184	+	NDUFS2	1.32807	1.56561
chr1	161195729	161200536	+	TOMM40L	0.253343	0.270995
chr1	161284166	161334535	+	SDHC	1.08849	1.14486
chr1	161334521	161337673	-	CFAP126	0.115748	0.0478149
chr1	161719558	161726954	+	DUSP12	0.613058	0.695395
chr1	161736034	161933860	+	ATF6	0.49709	0.42902
chr1	162466964	162499419	+	UHMK1	0.70165	0.533846
chr1	162531296	162569633	+	UAP1	2.83715	2.83549
chr1	162602228	162750247	+	DDR2	2.99472	0.729883
chr1	163038396	163046592	+	RGS4	0.473238	0.690566
chr1	163291723	163325553	+	NUF2	0.122651	0.10964
chr1	165600110	165625372	+	MGST3	2.43341	3.41205
chr1	165631449	165667900	-	ALDH9A1	1.11224	1.16929
chr1	165693528	165738159	-	TMCO1	1.76131	2.00398
chr1	165796732	165880855	+	UCK2	0.207693	0.17068
chr1	166808724	166823709	+	POGK	0.32271	0.228406
chr1	166825749	166845654	-	TADA1	0.203555	0.181515
chr1	167510251	167523056	-	CREG1	0.553518	0.748892
chr1	167691187	167761156	+	MPZL1	0.795381	0.653211
chr1	167885913	167906307	-	MPC2	1.13217	1.01352
chr1	167905797	168045083	+	DCAF6	1.25933	1.19379
chr1	168048780	168106905	-	GPR161	0.20624	0.126019
chr1	168148083	168171351	+	TIPRL	1.1568	1.1286
chr1	168195255	168212088	+	SFT2D2	0.187892	0.196524
chr1	168664695	168698442	-	DPT	0.263844	0.258038
chr1	169075947	169101960	+	ATP1B1	0.316709	0.36584
chr1	169101768	169337201	-	NME7	0.691036	0.949805
chr1	169337194	169365780	+	BLZF1	0.750148	0.579673
chr1	169433149	169455208	-	SLC19A2	0.27119	0.269043
chr1	169761670	169764061	-	METTL18	0.254213	0.253562
chr1	169822215	169863100	-	SCYL3	0.163248	0.163925
chr1	169890470	170043879	-	KIFAP3	0.415285	0.42131
chr1	170501263	170522974	+	GORAB	0.244047	0.286187
chr1	170633313	170708541	+	PRRX1	3.31632	2.98994
chr1	171060018	171086959	+	FMO3	0.350047	0.414683
chr1	171217610	171255117	+	FMO1	0.168331	0.197512
chr1	171283322	171311223	+	FMO4	0.133142	0.124534
chr1	171454666	171562650	+	PRRC2C	0.404699	0.252432
chr1	171669296	171711379	-	VAMP4	0.330974	0.349691
chr1	171750761	171766856	+	METTL13	0.341866	0.3704
chr1	172106019	172113975	-	DNM3OS	0.157815	0.122285
chr1	172410597	172413230	-	PIGC	0.371127	0.31022
chr1	172501489	172580975	+	SUCO	0.885413	0.68668
chr1	173446486	173457946	+	PRDX6	4.32285	4.92084
chr1	173684080	173755840	+	KLHL20	0.521906	0.39425
chr1	173768688	173793777	-	CENPL	0.189131	0.167812
chr1	173793797	173827682	+	DARS2	0.196365	0.138057
chr1	173833039	173837125	-	GAS5	12.7938	15.1366
chr1	173833313	173833355	-	SNORD81	0.26092	0.162487
chr1	173833507	173833583	-	SNORD47	0.519088	0.329804
chr1	173833971	173834041	-	SNORD80	0.294496	0.139096
chr1	173834488	173834568	-	SNORD79	0.0873579	0.101188
chr1	173834771	173834824	-	SNORD78	0.0602061	0.14805
chr1	173835106	173835166	-	SNORD44	0.12854	0.0424115
chr1	173835449	173835509	-	SNORD77	0	0.207054
chr1	173835773	173835853	-	SNORD76	0.0495815	0.3807
chr1	173836812	173836883	-	SNORD74	0	0.108238
chr1	174128552	174964445	+	RABGAP1L	0.282133	0.252203
chr1	174968571	174981163	+	CACYBP	0.743509	0.864352
chr1	174982094	174992591	-	MRPS14	0.715004	0.735726
chr1	175913962	176176380	-	RFWD2	0.629541	0.69621
chr1	177975275	178007142	-	LOC730102	0.163831	0.140735
chr1	178062864	178448648	+	RASAL2	0.130944	0.0675219
chr1	178694282	178890977	+	RALGPS2	0.328587	0.242046
chr1	178818670	178840215	-	ANGPTL1	0.182021	0.151378
chr1	178995074	179045702	+	FAM20B	0.495518	0.351221
chr1	179051112	179065129	+	TOR3A	0.620773	0.682872
chr1	179068462	179198819	-	ABL2	0.158581	0.083806
chr1	179262849	179327814	+	SOAT1	0.209997	0.231396
chr1	179809102	179846941	-	TOR1AIP2	0.355563	0.317486
chr1	179851177	179889212	+	TOR1AIP1	1.03775	0.963527
chr1	179923908	180084015	+	CEP350	0.149411	0.0864393
chr1	180123968	180167169	+	QSOX1	9.65486	9.0021
chr1	180167144	180169859	+	FLJ23867	0.527863	0.417615
chr1	180257352	180472022	-	ACBD6	0.599922	0.668082
chr1	180601146	180859415	+	XPR1	0.222559	0.188863
chr1	180882313	180915239	+	KIAA1614	0.106338	0.0675704
chr1	180941850	180992257	-	STX6	0.3714	0.328987
chr1	181002561	181031074	+	MR1	0.366733	0.283223
chr1	181057638	181059979	+	IER5	1.1615	1.2997
chr1	182347228	182361341	-	GLUL	2.47834	2.16791
chr1	182542769	182558394	-	RNASEL	0.138378	0.122167
chr1	182808439	182857117	+	DHX9	1.89563	1.65357
chr1	182992595	183114727	+	LAMC1	3.16266	1.75549
chr1	183441506	183523328	+	SMG7	0.213097	0.144509
chr1	183595328	183605076	-	ARPC5	4.77453	5.54174
chr1	183605182	183897685	+	RGL1	0.256382	0.182557
chr1	184020785	184043344	+	TSEN15	0.810273	0.899335
chr1	184356150	184598155	+	C1orf21	0.225628	0.206735
chr1	184659625	184724041	-	EDEM3	0.676146	0.539971
chr1	184760159	184943718	-	FAM129A	0.276148	0.144545
chr1	185014551	185071740	+	RNF2	0.293354	0.318222
chr1	185087218	185126230	-	TRMT1L	0.22175	0.184717
chr1	185265522	185286461	-	IVNS1ABP	0.951643	1.04436
chr1	186280786	186344457	-	TPR	0.49827	0.300555
chr1	186344890	186390503	+	C1orf27	0.475555	0.444426
chr1	186798032	186958113	+	PLA2G4A	0.147787	0.132965
chr1	192127592	192154945	+	RGS18	0.212351	0.181136
chr1	192685458	192685520	+	MIR4426	0.891624	1.43091
chr1	192778169	192781407	+	RGS2	1.69635	1.46803
chr1	192981496	193029237	-	UCHL5	0.38683	0.363193
chr1	193028552	193060906	+	TROVE2	0.512226	0.411964
chr1	193065595	193075244	-	GLRX2	0.589404	0.747856
chr1	193091088	193223942	+	CDC73	0.63087	0.548182
chr1	196621008	196716634	+	CFH	5.95361	4.92401
chr1	196743930	196763203	+	CFHR3	0.226751	0.181228
chr1	197122814	197169672	-	ZBTB41	0.266162	0.19311
chr1	197871682	197876497	+	C1orf53	0.275898	0.327157
chr1	198126108	198291548	+	NEK7	2.44001	2.40565
chr1	200374075	200379186	-	ZNF281	0.307774	0.293528
chr1	200613165	200639126	-	DDX59	0.338055	0.327803
chr1	200708686	200829835	+	CAMSAP2	0.370015	0.261286
chr1	201103899	201140710	-	TMEM9	2.16926	2.60486
chr1	201433412	201438299	-	PHLDA3	2.60127	3.18059
chr1	201452658	201476387	-	CSRP1	6.27687	6.51128
chr1	201489032	201489720	+	RPS10P7	0.936538	1.15048
chr1	201617450	201796102	+	NAV1	0.33439	0.130515
chr1	201798288	201853422	+	IPO9	0.248678	0.152543
chr1	201857797	201861715	+	SHISA4	1.16223	1.1673
chr1	201865584	201915716	-	LMOD1	0.38676	0.400012
chr1	201924619	201939789	+	TIMM17A	2.61705	3.1399
chr1	201951766	201975275	+	RNPEP	0.885096	0.818215
chr1	202102532	202113871	-	ARL8A	0.64742	0.676689
chr1	202300785	202311094	-	UBE2T	0.451639	0.500501
chr1	202696532	202777549	-	KDM5B	0.374596	0.268392
chr1	202847410	202858385	-	RABIF	0.140533	0.141047
chr1	202860224	202897772	-	KLHL12	0.436522	0.405131
chr1	202909953	202927700	-	ADIPOR1	1.29995	1.47197
chr1	202931001	202936404	-	CYB5R1	1.49095	1.41545
chr1	202976534	202993197	+	TMEM183A	0.102836	0.119551
chr1	202976536	202992668	+	TMEM183B	1.43938	1.55374
chr1	203274664	203278729	+	BTG2	0.169374	0.129706
chr1	203309749	203320557	-	FMOD	0.270335	0.210313
chr1	203595915	203713209	+	ATP2B4	1.84866	1.01664
chr1	203764751	203823256	+	ZC3H11A	0.623539	0.60865
chr1	203766651	203769590	+	ZBED6	0.181269	0.0361962
chr1	203830713	203840280	+	SNRPE	1.77528	2.14658
chr1	204100189	204121310	-	ETNK2	0.300974	0.292282
chr1	204159469	204165619	-	KISS1	0.187939	0.190914
chr1	204372492	204380945	-	PPP1R15B	0.195895	0.159348
chr1	204797782	204991950	+	NFASC	0.642857	0.180057
chr1	205055270	205091150	-	RBBP5	0.269428	0.201752
chr1	205111631	205180727	-	DSTYK	0.172501	0.118346
chr1	205577071	205602000	-	ELK4	0.112661	0.0857064
chr1	205681947	205719372	-	NUCKS1	2.0467	2.1724
chr1	205737114	205744610	-	RAB29	0.429036	0.382158
chr1	205758221	205782324	-	SLC41A1	0.351317	0.22474
chr1	206516200	206581301	+	SRGAP2C	0.112364	0.133145
chr1	206516200	206637783	+	SRGAP2	0.208082	0.0841573
chr1	206643586	206670223	+	IKBKE	0.137637	0.112937
chr1	206764974	206785904	-	EIF2D	0.865746	0.906625
chr1	206808881	206822542	+	DYRK3	0.224835	0.168208
chr1	206858365	206907630	+	MAPKAPK2	1.26984	1.18468
chr1	207494817	207534311	+	CD55	0.378978	0.426571
chr1	207925383	207968861	+	CD46	2.52739	2.41506
chr1	208195588	208417665	-	PLXNA2	0.171135	0.0730416
chr1	209848670	209849735	+	G0S2	0.122266	0.165479
chr1	210001312	210030910	+	DIEXF	0.11	0.106458
chr1	210404804	210407466	-	SERTAD4-AS1	0.23491	0.320124
chr1	211432708	211489725	+	RCOR3	0.247676	0.230621
chr1	211556097	211605877	+	LINC00467	0.125645	0.215639
chr1	211748381	211752099	-	SLC30A1	1.14853	0.643226
chr1	211916799	212004114	-	LPGAT1	0.270256	0.192901
chr1	212113741	212209002	-	INTS7	0.124078	0.0795429
chr1	212458879	212535205	+	PPP2R5A	0.603075	0.590745
chr1	212537816	212588267	-	TMEM206	0.220745	0.227639
chr1	212606229	212619721	+	NENF	2.13167	2.82389
chr1	212738676	212794119	+	ATF3	0.109838	0.0855641
chr1	212899495	212965139	-	NSL1	0.174396	0.19011
chr1	212965170	212990167	+	TATDN3	0.313831	0.35228
chr1	213029946	213031480	-	FLVCR1-AS1	0.16408	0.120885
chr1	213165524	213189217	-	ANGEL2	0.192769	0.167741
chr1	213224575	213446808	+	RPS6KC1	0.3731	0.301576
chr1	214454565	214510477	+	SMYD2	0.705764	0.801164
chr1	214522039	214725024	-	PTPN14	0.343401	0.204563
chr1	215178885	215410436	+	KCNK2	0.419044	0.464733
chr1	215740735	215795149	+	KCTD3	0.776121	0.732366
chr1	217600335	217804444	-	GPATCH2	0.148179	0.12103
chr1	218458629	218511325	+	RRP15	0.11729	0.13261
chr1	218518676	218617961	+	TGFB2	0.343038	0.200885
chr1	219347173	219386207	+	LYPLAL1	0.370563	0.426001
chr1	220141942	220220000	-	EPRS	2.1946	2.05905
chr1	220230824	220263195	-	BPNT1	0.690052	0.761565
chr1	220267455	220321383	+	IARS2	1.29843	1.17379
chr1	220321610	220445843	-	RAB3GAP2	0.355157	0.273731
chr1	220921676	220957596	+	2025-03-02	0.112279	0.0984106
chr1	221052743	221058400	+	HLX	0.163511	0.13752
chr1	221874762	221915518	-	DUSP10	0.197991	0.232186
chr1	222731244	222763275	-	TAF1A	0.143149	0.141455
chr1	222791444	222841354	+	MIA3	0.381567	0.222169
chr1	222841355	222885864	-	AIDA	1.76693	1.69165
chr1	222885895	222908538	+	BROX	0.50336	0.519472
chr1	223889295	223963720	+	CAPN2	5.86767	5.25836
chr1	223967595	224033674	-	TP53BP2	0.302223	0.219924
chr1	224301789	224349749	+	FBXO28	0.394321	0.352217
chr1	224370910	224381142	+	DEGS1	4.81042	4.90249
chr1	224415036	224517891	-	NVL	0.191156	0.190413
chr1	224544513	224567153	+	CNIH4	2.20373	2.53068
chr1	224572845	224622001	-	WDR26	0.772907	0.620074
chr1	224804179	224928249	+	CNIH3	0.156574	0.207835
chr1	225117356	225586996	+	DNAH14	0.113561	0.0179692
chr1	225589204	225616557	-	LBR	0.256133	0.223689
chr1	225674534	225840845	-	ENAH	0.814922	0.674335
chr1	225965515	225978168	+	SRP9	6.43436	7.77038
chr1	225997776	226033262	+	EPHX1	1.24033	1.1825
chr1	226033233	226070420	-	TMEM63A	0.19936	0.14319
chr1	226107577	226112040	-	PYCR2	0.831815	0.922154
chr1	226170403	226187066	-	SDE2	0.192036	0.178973
chr1	226250428	226259703	+	H3F3AP4	4.50784	5.71897
chr1	226332380	226374423	-	ACBD3	1.36404	1.33762
chr1	226548392	226595801	-	PARP1	0.862857	0.673332
chr1	227058273	227083804	+	PSEN2	0.22818	0.265228
chr1	227127938	227175246	+	ADCK3	0.107634	0.108333
chr1	227177566	227505826	-	CDC42BPA	0.365598	0.16326
chr1	227918890	227923112	-	JMJD4	0.330461	0.362622
chr1	227922697	227968932	+	SNAP47	0.28537	0.317692
chr1	228270361	228286913	+	ARF1	7.33937	7.11659
chr1	228288428	228291163	-	C1orf35	0.364624	0.48555
chr1	228294380	228297013	-	MRPL55	0.665624	1.06732
chr1	228327785	228336655	+	GUK1	11.3298	14.5721
chr1	228581377	228594517	-	TRIM11	0.309926	0.287678
chr1	228675068	228683889	+	RNF187	2.14479	2.23316
chr1	228746045	228746094	-	MIR7641-2	1.94112	2.72599
chr1	228748286	228748335	-	MIR7641-2	1.94086	2.7577
chr1	228750527	228750576	-	MIR7641-2	1.89777	2.96167
chr1	228752768	228752817	-	MIR7641-2	1.95973	2.54554
chr1	228755009	228755058	-	MIR7641-2	1.85161	2.58706
chr1	228757224	228757273	-	MIR7641-2	1.89088	2.85471
chr1	228759444	228759493	-	MIR7641-2	1.99084	2.83792
chr1	228761686	228761735	-	MIR7641-2	1.95807	2.72075
chr1	228779586	228779635	-	MIR7641-2	1.99377	2.65074
chr1	228780394	228882416	+	RHOU	0.172463	0.211592
chr1	228781817	228781866	-	MIR7641-2	1.91549	2.75044
chr1	229406809	229441640	+	RAB4A	0.61086	0.628943
chr1	229577044	229644088	-	NUP133	0.380238	0.361536
chr1	229652329	229694442	-	ABCB10	0.358603	0.307668
chr1	229728866	229761794	-	TAF5L	0.165761	0.10674
chr1	230193536	230417876	+	GALNT2	3.191	2.65135
chr1	230778202	230829731	+	COG2	0.171989	0.177783
chr1	230972865	231005335	-	C1orf198	0.32645	0.254778
chr1	231041987	231114618	-	TTC13	0.113687	0.147907
chr1	231114823	231136479	+	ARV1	0.636638	0.702508
chr1	231154704	231175995	-	FAM89A	0.255586	0.31083
chr1	231359509	231376933	-	C1orf131	0.229578	0.291689
chr1	231376919	231413719	+	GNPAT	0.87584	1.01507
chr1	231468477	231473618	-	EXOC8	0.107461	0.0869372
chr1	231473682	231490773	+	SPRTN	0.18134	0.160763
chr1	231499497	231560790	-	EGLN1	0.772184	0.641247
chr1	231664399	231702269	+	TSNAX	1.16031	1.19975
chr1	233086370	233114219	+	NTPCR	0.315487	0.381196
chr1	234509183	234519795	+	COA6	0.968616	1.27991
chr1	234527059	234614849	-	TARBP1	0.138602	0.0901788
chr1	234740015	234745271	-	IRF2BP2	0.577376	0.587887
chr1	235272658	235292256	-	TOMM20	1.69302	1.7835
chr1	235294498	235324571	-	RBM34	1.33723	1.47908
chr1	235330210	235491532	-	ARID4B	0.345137	0.350092
chr1	235491753	235507844	+	GGPS1	0.638739	0.749148
chr1	235530675	235612283	+	TBCE	0.380734	0.38177
chr1	235610505	235667781	-	B3GALNT2	0.217448	0.147236
chr1	236139132	236228481	-	NID1	0.667047	0.348523
chr1	236305832	236372209	+	GPR137B	0.259049	0.316632
chr1	236557680	236648008	+	EDARADD	0.118829	0.078358
chr1	236681514	236716279	+	LGALS8	0.332024	0.341695
chr1	236712305	236767841	-	HEATR1	0.196039	0.138649
chr1	236958581	237067281	+	MTR	0.173825	0.092495
chr1	238643684	238649317	-	LINC01139	0.100181	0.115715
chr1	240255185	240638489	+	FMN2	0.114167	0.0898122
chr1	240652873	240775462	-	GREM2	0.122085	0.187253
chr1	241660857	241683085	-	FH	1.28853	1.45374
chr1	241756452	241803701	-	OPN3	1.98121	2.19106
chr1	241792167	241799232	-	CHML	0.262425	0.181428
chr1	243287730	243418708	-	CEP170	0.315995	0.216734
chr1	243419307	243663393	+	SDCCAG8	0.188021	0.197989
chr1	243651535	244006886	-	AKT3	0.234362	0.180659
chr1	244212241	244220780	+	ZBTB18	0.123437	0.117777
chr1	244571794	244615436	-	ADSS	1.81963	1.78939
chr1	244816350	244872336	+	DESI2	1.27917	0.949225
chr1	244998639	245008359	+	COX20	1.18909	1.38779
chr1	245003940	245010243	-	HNRNPU-AS1	0.152418	0.0866918
chr1	245013602	245027827	-	HNRNPU	1.28363	1.19597
chr1	245133171	245288530	+	EFCAB2	0.181033	0.150987
chr1	245318287	245866428	+	KIF26B	0.113944	0.0326554
chr1	245912642	246670644	-	SMYD3	0.514919	0.878176
chr1	246703863	246729565	-	TFB2M	0.587827	0.669867
chr1	246729639	246831884	+	CNST	0.456918	0.400959
chr1	246887378	246931440	+	SCCPDH	1.12415	1.34432
chr1	247002402	247094726	-	AHCTF1	0.173554	0.105202
chr1	247263264	247267674	-	ZNF669	0.147937	0.149775
chr1	247463622	247495045	-	ZNF496	0.280248	0.205946
chr1	249104651	249120154	-	SH3BP5L	0.646481	0.663568
chr1	249132377	249143716	+	ZNF672	0.219415	0.23904
chr1	249144203	249153315	-	ZNF692	0.109229	0.0966227
chr2	218136	264866	-	SH3YL1	0.341692	0.49243
chr2	264869	278282	+	ACP1	2.55027	2.73955
chr2	667973	677439	-	TMEM18	0.453271	0.556879
chr2	1635659	1748319	-	PXDN	3.37296	1.62351
chr2	3192741	3381653	-	TSSC1	0.628031	0.761842
chr2	3383446	3483342	+	TRAPPC12	0.550265	0.490159
chr2	3501690	3523350	-	ADI1	2.06429	2.33178
chr2	3592482	3605961	-	RNASEH1	0.584309	0.389889
chr2	3605976	3609340	+	RNASEH1-AS1	0.155887	0.239136
chr2	3622853	3628509	+	RPS7	28.5948	34.3849
chr2	7057523	7184309	+	RNF144A	0.131872	0.0771326
chr2	8822113	8824583	+	ID2	0.335329	0.755308
chr2	8868987	8977755	-	KIDINS220	0.556911	0.336231
chr2	8996701	9143876	-	MBOAT2	0.31139	0.227977
chr2	9346894	9545812	+	ASAP2	0.373097	0.243078
chr2	9545815	9563643	-	ITGB1BP1	1.79181	2.40259
chr2	9563666	9613239	+	CPSF3	0.53091	0.632697
chr2	9614670	9628591	+	IAH1	2.79437	2.95958
chr2	9629411	9695917	-	ADAM17	0.444587	0.330144
chr2	9724096	9771184	-	YWHAQ	8.2102	9.56083
chr2	9983571	10074545	+	TAF1B	0.287904	0.366829
chr2	10183682	10194963	+	KLF11	0.114667	0.0821024
chr2	10262695	10271546	+	RRM2	0.420804	0.414308
chr2	10443030	10567743	+	HPCAL1	0.742781	0.938329
chr2	10580497	10588680	-	ODC1	1.5174	1.92736
chr2	10710892	10830113	-	NOL10	0.366658	0.346433
chr2	10923517	10978103	-	PDIA6	5.82832	7.44735
chr2	11295498	11318998	+	PQLC3	1.17078	1.1777
chr2	11321778	11484711	-	ROCK2	0.567923	0.318892
chr2	11584501	11606303	-	E2F6	0.173516	0.169372
chr2	11817705	11967533	+	LPIN1	0.301234	0.20854
chr2	12856998	12882858	+	TRIB2	0.335796	0.314412
chr2	14772810	14780168	+	FAM84A	0.122242	0.122924
chr2	15307032	15701472	-	NBAS	0.32295	0.228305
chr2	15731745	15771235	+	DDX1	3.4286	3.54865
chr2	16730730	16847134	-	FAM49A	0.137629	0.0998656
chr2	17845079	17935096	-	SMC6	0.381592	0.362736
chr2	18059114	18114225	+	KCNS3	0.399406	0.42104
chr2	18735989	18741959	-	RDH14	0.720799	0.793742
chr2	19551246	19558372	-	OSR1	0.267713	0.268481
chr2	20110029	20189884	-	WDR35	0.14514	0.108939
chr2	20232411	20251789	-	LAPTM4A	18.2552	24.0011
chr2	20400558	20425194	-	SDC1	0.447361	0.394372
chr2	20448453	20550611	-	PUM2	0.594213	0.490273
chr2	20646832	20649204	+	RHOB	2.43745	2.41921
chr2	20817564	20850864	-	HS1BP3	0.256529	0.316816
chr2	20883774	21022890	-	LDAH	0.248659	0.245061
chr2	23608298	23931483	+	KLHL29	0.130116	0.0615397
chr2	24163376	24223693	+	UBXN2A	0.471591	0.467437
chr2	24252206	24270296	-	C2orf44	0.136303	0.115973
chr2	24272584	24286550	+	FKBP1B	0.480015	0.526662
chr2	24290454	24299314	-	SF3B6	4.71344	5.65212
chr2	24299744	24392507	+	FAM228B	0.22278	0.171226
chr2	24300303	24308085	-	TP53I3	2.01251	2.11724
chr2	24425735	24583397	-	ITSN2	0.130017	0.0708495
chr2	25013136	25016251	-	PTRHD1	1.81892	2.20926
chr2	25016175	25045245	+	CENPO	0.19923	0.131779
chr2	25042039	25142055	-	ADCY3	0.417592	0.266044
chr2	25455830	25565459	-	DNMT3A	0.167612	0.0487555
chr2	25962253	26101312	-	ASXL2	0.102864	0.0351738
chr2	26149455	26205443	-	KIF3C	0.215657	0.145448
chr2	26256729	26360323	+	RAB10	3.36045	3.28607
chr2	26413504	26467594	-	HADHA	2.93917	3.23186
chr2	26467616	26513333	+	HADHB	2.26361	3.07979
chr2	26568954	26618759	+	EPT1	0.191423	0.152856
chr2	26987142	27004099	+	SLC35F6	0.33884	0.349616
chr2	27193239	27250087	+	MAPRE3	0.229503	0.248537
chr2	27255774	27264565	+	TMEM214	1.23583	0.917392
chr2	27274491	27293490	+	AGBL5	0.396026	0.3331
chr2	27293342	27294567	-	OST4	13.801	19.7516
chr2	27301435	27309265	+	EMILIN1	5.2864	5.33762
chr2	27353625	27357542	-	PREB	0.70741	0.824473
chr2	27422455	27435175	-	SLC5A6	0.113985	0.0886261
chr2	27434899	27440046	+	ATRAID	6.54073	8.27975
chr2	27440258	27466660	+	CAD	0.19673	0.114986
chr2	27532360	27545969	-	MPV17	1.5533	1.69697
chr2	27548716	27579901	-	GTF3C2	0.262356	0.229452
chr2	27587219	27593324	-	EIF2B4	0.615801	0.629615
chr2	27593363	27600400	+	SNX17	2.40222	2.78374
chr2	27600098	27603611	-	ZNF513	0.266777	0.306452
chr2	27604066	27632550	-	PPM1G	0.926556	1.00067
chr2	27615490	27616443	-	FTH1P3	0.964519	1.17834
chr2	27651473	27665124	+	NRBP1	2.45417	2.41749
chr2	27714750	27718126	-	FNDC4	1.43079	1.62323
chr2	27805836	27846082	+	ZNF512	0.307133	0.2875
chr2	27851515	27873713	+	GPN1	1.47674	1.58861
chr2	27873676	27886707	-	SUPT7L	0.218175	0.225059
chr2	27886338	27917847	+	SLC4A1AP	0.35615	0.33547
chr2	27994584	28002608	+	MRPL33	2.6694	3.16724
chr2	28004231	28113263	-	RBKS	0.0514068	0.143726
chr2	28113482	28561767	+	BRE	0.365106	0.345916
chr2	28615779	28637516	+	FOSL2	1.05713	0.528318
chr2	28974614	29025806	+	PPP1CB	2.67563	2.76088
chr2	29072688	29093175	-	TRMT61B	0.274395	0.316742
chr2	29117509	29171086	+	WDR43	0.601062	0.54682
chr2	29320542	29406679	+	CLIP4	0.594803	0.634855
chr2	30369750	30383399	+	YPEL5	2.52949	3.06067
chr2	30454397	30482899	+	LBH	0.595144	0.57576
chr2	30670092	30867091	+	LCLAT1	0.100621	0.082648
chr2	31133331	31361592	-	GALNT14	0.0658066	0.112969
chr2	31456880	31491260	+	EHD3	0.722473	0.506895
chr2	32092879	32236121	-	MEMO1	0.649391	0.758597
chr2	32248972	32264844	-	DPY30	1.57748	2.21429
chr2	32288680	32382706	+	SPAST	0.181025	0.170334
chr2	32390910	32449181	+	SLC30A6	0.565052	0.51031
chr2	32502958	32531658	+	YIPF4	2.00898	2.29938
chr2	32582096	32843965	+	BIRC6	0.249711	0.0921307
chr2	32853087	33046118	+	TTC27	0.215962	0.285007
chr2	33172369	33624575	+	LTBP1	4.48254	3.66675
chr2	33808728	33824429	-	FAM98A	1.56681	1.52788
chr2	36581892	36582713	-	LOC100288911	0.366282	0.406659
chr2	36583370	36778278	+	CRIM1	2.35388	1.58806
chr2	36779404	36825332	-	FEZ2	2.15674	2.66531
chr2	36923833	37041937	+	VIT	0.141097	0.151344
chr2	37064841	37193615	-	STRN	0.11089	0.0826296
chr2	37208144	37311488	-	HEATR5B	0.13143	0.0688351
chr2	37311594	37326387	+	GPATCH11	0.236091	0.203061
chr2	37332284	37384190	-	EIF2AK2	0.283988	0.179681
chr2	37423635	37431886	+	CEBPZOS	0.809807	1.06789
chr2	37428775	37458740	-	CEBPZ	1.02544	1.04227
chr2	37458774	37476303	+	NDUFAF7	0.274596	0.291386
chr2	37477646	37544222	-	PRKD3	0.422525	0.41679
chr2	37571753	37600465	+	QPCT	0.24159	0.205097
chr2	37869025	37899678	-	CDC42EP3	1.49138	1.3485
chr2	38152462	38294285	+	RMDN2	0.33775	0.314358
chr2	38294746	38303323	-	CYP1B1	3.66887	3.14452
chr2	38521099	38604432	-	ATL2	0.250862	0.2409
chr2	38790328	38830178	-	HNRNPLL	0.887621	0.811686
chr2	38893052	38961909	+	GALM	0.17516	0.174939
chr2	38970741	38978636	-	SRSF7	1.71847	1.90727
chr2	39005327	39009106	+	GEMIN6	0.489899	0.511343
chr2	39024876	39103021	-	DHX57	0.202929	0.172892
chr2	39103103	39109850	+	MORN2	0.951053	1.41455
chr2	39208690	39347604	-	SOS1	0.223454	0.121615
chr2	39476407	39664453	-	MAP4K3	0.277282	0.211544
chr2	39664557	39828484	+	LOC728730	0.0813498	0.103082
chr2	39963200	40006416	-	THUMPD2	0.156801	0.176038
chr2	42275161	42285668	+	PKDCC	0.28935	0.212802
chr2	42396478	42559688	+	EML4	0.455494	0.312027
chr2	42577645	42588356	-	COX7A2L	4.23344	5.3223
chr2	42721709	42984087	+	MTA3	0.471433	0.481977
chr2	43449541	43453745	-	ZFP36L2	2.13602	1.79147
chr2	43457975	43823185	-	THADA	0.128867	0.097778
chr2	44001178	44037149	+	DYNC2LI1	0.851551	0.856013
chr2	44113363	44223144	-	LRPPRC	0.856885	0.685947
chr2	44395942	44461742	+	PPM1B	0.382018	0.325634
chr2	44544748	44589001	-	PREPL	0.76055	0.759615
chr2	44589043	44999731	+	CAMKMT	0.13758	0.0569213
chr2	45232324	45236542	-	SIX2	0.391512	0.39068
chr2	45615819	45838433	-	SRBD1	0.197645	0.177813
chr2	45879043	46415129	+	PRKCE	0.13649	0.099386
chr2	46524541	46613842	+	EPAS1	2.19105	1.55686
chr2	46769867	46811827	+	RHOQ	1.12794	1.11235
chr2	46808413	46844251	-	PIGF	1.28269	1.424
chr2	46844311	46857315	+	CRIPT	0.111473	0.173908
chr2	46926099	46989927	+	SOCS5	0.933574	0.86486
chr2	47129009	47168994	-	MCFD2	4.41554	3.72456
chr2	47143268	47303275	+	TTC7A	0.187144	0.138615
chr2	47387221	47404075	-	CALM2	23.6531	27.5974
chr2	47630206	47710367	+	MSH2	0.444346	0.394594
chr2	47747915	47797470	-	KCNK12	0.155564	0.133858
chr2	48010221	48034092	+	MSH6	0.442711	0.436297
chr2	48034059	48132932	-	FBXO11	0.546815	0.456061
chr2	48541795	48606434	+	FOXN2	0.248981	0.237567
chr2	48667908	48742531	+	PPP1R21	0.423106	0.407475
chr2	48757308	48825654	+	STON1	0.610523	0.461436
chr2	53897117	54014146	-	ASB3	0.274546	0.487934
chr2	53897450	54087170	-	GPR75-ASB3	0.214401	0
chr2	53994929	54002287	+	CHAC2	0.0889966	0.107808
chr2	54014068	54045956	+	ERLEC1	2.1535	2.37971
chr2	54091204	54197977	-	PSME4	0.420201	0.302391
chr2	54342410	54532435	+	ACYP2	0.305853	0.360212
chr2	54683454	54898583	+	SPTBN1	1.48078	0.68339
chr2	55199327	55277734	-	RTN4	23.8181	23.0439
chr2	55459039	55462989	+	RPS27A	22.2246	34.7014
chr2	55463756	55496384	-	MTIF2	0.688945	0.737852
chr2	55514978	55647057	-	CCDC88A	0.551991	0.498576
chr2	55746731	55772216	+	CFAP36	1.39512	1.70996
chr2	55774428	55844860	-	PPP4R3B	0.583311	0.477798
chr2	55861198	55921045	-	PNPT1	0.205891	0.180287
chr2	56093097	56151298	-	EFEMP1	3.36404	3.13096
chr2	58134786	58387055	+	VRK2	0.466207	0.460875
chr2	58386378	58468515	-	FANCL	0.17919	0.227899
chr2	61244812	61279125	+	PEX13	0.442735	0.425598
chr2	61293006	61365169	+	KIAA1841	0.118246	0.0872813
chr2	61368727	61372110	-	LOC339803	0.272966	0.273117
chr2	61372243	61391964	+	C2orf74	0.916059	1.22943
chr2	61404555	61414686	+	AHSA2	0.181211	0.144006
chr2	61414590	61697849	-	USP34	0.46062	0.235206
chr2	61705069	61765418	-	XPO1	1.84157	1.66877
chr2	62095262	62115806	-	CCT4	3.71629	4.28231
chr2	62132803	62363205	+	COMMD1	1.72288	1.95111
chr2	62423262	62451866	+	B3GNT2	0.361754	0.43027
chr2	62727356	62733604	-	TMEM17	0.101201	0.11667
chr2	62900986	63273621	+	EHBP1	0.597844	0.427421
chr2	63815743	63834330	+	MDH1	3.68264	4.80525
chr2	64068098	64118696	+	UGP2	8.6878	9.40304
chr2	64119667	64246214	-	VPS54	0.315325	0.284807
chr2	64751439	64820138	+	AFTPH	0.31832	0.286149
chr2	64858755	64881046	-	SERTAD2	0.173847	0.129969
chr2	65215579	65251000	+	SLC1A4	0.352371	0.259985
chr2	65283495	65314142	+	CEP68	0.132358	0.101236
chr2	65313988	65357435	-	RAB1A	3.32876	3.40323
chr2	65454829	65498390	+	ACTR2	5.05399	2.44851
chr2	65537985	65659656	-	SPRED2	0.265649	0.127634
chr2	67624442	67637533	+	ETAA1	0.442408	0.337037
chr2	68269332	68290159	-	C1D	0.707658	0.9449
chr2	68357281	68384692	-	WDR92	0.275664	0.311809
chr2	68385005	68403094	+	PNO1	0.618844	0.513143
chr2	68405989	68479651	-	PPP3R1	0.862382	0.921553
chr2	68511303	68547183	-	CNRIP1	0.663364	0.713172
chr2	69240276	69476459	+	ANTXR1	1.46674	1.10223
chr2	69546901	69614386	-	GFPT1	0.643484	0.602615
chr2	69623245	69664760	-	NFU1	1.3661	1.8346
chr2	69969127	70053596	+	ANXA4	2.13675	2.44522
chr2	70056818	70106727	+	GMCL1	0.291185	0.178036
chr2	70121075	70132368	+	SNRNP27	1.17984	1.51375
chr2	70314585	70316334	+	PCBP1	4.6468	4.77409
chr2	70377017	70418151	-	C2orf42	0.10979	0.106949
chr2	70436576	70475779	-	TIA1	0.620081	0.505898
chr2	70485231	70508317	+	PCYOX1	1.34571	1.01306
chr2	70508506	70520869	-	SNRPG	3.959	4.60249
chr2	70523108	70529220	-	FAM136A	0.566603	0.601406
chr2	71213068	71222001	-	TEX261	1.0292	0.820255
chr2	71295408	71305998	+	NAGK	1.29382	1.51214
chr2	71336806	71357394	-	MCEE	0.443229	0.723407
chr2	71357444	71377232	+	MPHOSPH10	0.80245	0.878318
chr2	71558885	71662191	+	ZNF638	0.896389	0.66454
chr2	72406444	73053177	-	EXOC6B	0.273741	0.0886526
chr2	73114512	73119289	+	SPR	0.664085	0.688538
chr2	73169165	73298965	-	SFXN5	0.118426	0.102445
chr2	73300510	73340146	-	RAB11FIP5	0.980645	0.862988
chr2	73441366	73454355	+	SMYD5	0.271281	0.252738
chr2	73455134	73460356	-	PRADC1	0.815152	1.06425
chr2	73461364	73480150	+	CCT7	5.18979	5.92741
chr2	73956957	73964517	-	TPRKB	1.34472	1.46497
chr2	73989325	74007284	-	DUSP11	0.586583	0.745113
chr2	74056043	74094295	+	STAMBP	0.220905	0.200768
chr2	74120093	74146780	+	ACTG2	0.895685	0.77055
chr2	74153953	74186088	+	DGUOK	1.30313	1.64522
chr2	74185095	74208566	-	DGUOK-AS1	0.0871932	0.111112
chr2	74362528	74375039	-	BOLA3	2.24746	2.8919
chr2	74383211	74405995	-	MOB1A	2.00851	1.43075
chr2	74425690	74442424	+	MTHFD2	3.75158	3.9481
chr2	74588281	74619214	-	DCTN1	1.96216	1.61818
chr2	74648885	74652882	+	WDR54	0.772093	0.925153
chr2	74652988	74669060	-	RTKN	0.188817	0.161101
chr2	74682150	74685087	+	INO80B	0.47884	0.433995
chr2	74685527	74688018	+	WBP1	2.32752	2.78217
chr2	74688184	74692537	-	MOGS	0.931115	0.738681
chr2	74699085	74699942	-	MRPL53	1.72605	2.21568
chr2	74710200	74721691	+	TTC31	0.136623	0.124433
chr2	74732170	74734821	-	PCGF1	0.271526	0.338655
chr2	74753775	74757024	-	AUP1	1.80983	1.83159
chr2	74756532	74760683	+	HTRA2	0.362055	0.542618
chr2	74759386	74781091	-	LOXL3	1.6943	1.15506
chr2	74776147	74784678	+	DOK1	0.993091	1.12377
chr2	75059782	75120481	+	HK2	0.465183	0.330925
chr2	75185775	75196859	+	POLE4	2.03805	2.29458
chr2	75719444	75796848	-	EVA1A	0.249114	0.24432
chr2	75873909	75889334	+	MRPL19	0.323421	0.284428
chr2	75889832	75938111	-	GCFC2	0.253348	0.252078
chr2	84650647	84686586	-	SUCLG1	2.33779	2.68937
chr2	85132763	85133799	+	TMSB10	116.066	163.178
chr2	85198231	85286595	+	KCMF1	0.281163	0.28184
chr2	85360583	85537511	+	TCF7L1	0.126271	0.112769
chr2	85545141	85555419	-	TGOLN2	1.518	0.999873
chr2	85569078	85581821	-	RETSAT	1.01157	0.825078
chr2	85581843	85618875	+	ELMOD3	0.228036	0.197599
chr2	85621871	85641197	-	CAPG	2.54428	2.8752
chr2	85766101	85772403	+	MAT2A	1.54389	1.4078
chr2	85771978	85788657	-	GGCX	0.313752	0.244149
chr2	85811531	85820511	+	VAMP5	4.54295	4.98422
chr2	85822837	85824831	+	RNF181	4.14916	5.34409
chr2	85825670	85829822	-	TMEM150A	0.302822	0.309324
chr2	85829965	85876407	+	USP39	0.655579	0.541705
chr2	85832376	85839179	-	C2orf68	0.109828	0.120015
chr2	85980909	86018506	+	ATOH8	0.0923868	0.11155
chr2	86066271	86116157	-	ST3GAL5	0.164962	0.180309
chr2	86253451	86333278	-	POLR1A	0.177922	0.0709412
chr2	86333305	86369280	+	PTCD3	0.231812	0.233647
chr2	86371055	86422893	-	IMMT	0.862564	0.838088
chr2	86426556	86440477	+	MRPL35	0.502488	0.490425
chr2	86668271	86719839	+	KDM3A	0.295155	0.234479
chr2	86730553	86790620	-	CHMP3	2.43623	2.28662
chr2	86830516	86851000	-	RNF103	0.626852	0.632709
chr2	86947414	87005164	+	RMND5A	0.138156	0.113644
chr2	87257798	87303536	-	LOC285074	0.153819	0.136615
chr2	87754974	87821030	+	LINC00152	2.95955	3.8013
chr2	88326722	88355320	-	KRCC1	1.85483	2.0325
chr2	88469814	88486156	+	THNSL2	0.179122	0.162039
chr2	88856259	88927094	-	EIF2AK3	0.197991	0.173044
chr2	88991176	89050452	+	RPIA	0.249533	0.244095
chr2	91824709	91847975	-	LOC654342	0.651051	0.676283
chr2	95752952	95787754	-	MRPS5	0.688373	0.913999
chr2	95963072	96051825	+	KCNIP3	0.549795	0.391193
chr2	96068448	96078879	+	FAHD2A	0.33524	0.419674
chr2	96687694	96700727	-	GPAT2	0.142879	0.167575
chr2	96850603	96874573	-	STARD7	1.56548	1.6636
chr2	96915946	96931751	-	TMEM127	0.52093	0.433754
chr2	96931884	96939900	+	CIAO1	0.683044	0.653482
chr2	96940074	96971307	-	SNRNP200	0.58965	0.306746
chr2	97258892	97304116	-	KANSL3	0.345285	0.225124
chr2	97371667	97405813	-	LMAN2L	0.478809	0.533647
chr2	97513724	97523756	-	ANKRD39	0.261947	0.270824
chr2	97525473	97535735	-	SEMA4C	0.262097	0.252634
chr2	97749323	97760582	-	FAHD2B	0.125432	0.138736
chr2	98262521	98264657	+	COX5B	8.79515	12.0145
chr2	98272402	98280561	-	ACTR1B	1.31986	1.29493
chr2	98372801	98612354	-	TMEM131	0.44917	0.235103
chr2	99061321	99207496	+	INPP4A	0.117819	0.0879501
chr2	99215786	99224981	-	COA5	0.710099	0.748321
chr2	99225042	99234977	+	UNC50	1.3013	1.62455
chr2	99785726	99797492	-	MITD1	0.875654	0.812943
chr2	99797542	99816020	+	MRPL30	0.503578	0.603771
chr2	99935487	99952860	-	TXNDC9	1.5149	1.81364
chr2	99953834	100016728	+	EIF5B	0.881503	1.24556
chr2	100016938	100106480	-	REV1	0.170539	0.143963
chr2	101179418	101193201	+	PDCL3	0.623452	0.754286
chr2	101436613	101613287	+	NPAS2	0.20441	0.158191
chr2	101618691	101636155	+	RPL31	76.5343	98.0399
chr2	101869345	101886778	+	CNOT11	0.533045	0.462779
chr2	101889398	101889511	-	SNORD89	0.11072	0.0495027
chr2	101892063	101925178	-	RNF149	0.368439	0.404882
chr2	102314165	102511152	+	MAP4K4	2.08391	1.53845
chr2	102686836	102796334	+	IL1R1	3.35228	1.96776
chr2	105654483	105716418	+	MRPS9	0.32228	0.444311
chr2	105880847	105946171	-	TGFBRAP1	0.191215	0.113598
chr2	105953816	105965271	+	C2orf49	0.304093	0.263951
chr2	105977283	106055230	-	FHL2	9.32233	9.67172
chr2	106361520	106510730	+	NCK2	0.442333	0.402296
chr2	106709759	106810795	-	UXS1	1.08431	1.02467
chr2	109065577	109125854	+	GCC2	0.312351	0.289248
chr2	109150811	109303702	+	LIMS1	0.586107	0.488354
chr2	109335937	109402267	+	RANBP2	0.330632	0.20257
chr2	109745997	110262213	+	SH3RF3	0.157817	0.0882202
chr2	110300374	110371783	-	2025-09-10	1.21162	1.22855
chr2	110371911	110376564	+	SOWAHC	0.159492	0.18323
chr2	110550335	110615263	+	RGPD5	0.102013	0
chr2	110969106	110980517	-	LINC00116	0.720478	0.926983
chr2	111395275	111435684	-	BUB1	0.106119	0.0543991
chr2	112124591	112252692	-	MIR4435-2HG	2.06129	2.45041
chr2	112525214	112641741	-	ANAPC1	0.140747	0.109491
chr2	112812800	112876895	+	TMEM87B	0.430896	0.395141
chr2	112895962	112945791	+	FBLN7	0.102492	0.0955865
chr2	112973439	113012664	-	ZC3H8	0.117758	0.14337
chr2	113239743	113290222	+	TTL	0.41886	0.331943
chr2	113299492	113334729	+	POLR1B	0.106724	0.0779745
chr2	113342014	113346617	+	CHCHD5	0.893075	1.16339
chr2	113403434	113421400	+	SLC20A1	1.95047	2.20323
chr2	114195268	114253781	+	CBWD2	0.660492	0.652184
chr2	114341230	114356613	+	WASH2P	0.203849	0.223389
chr2	114368816	114384715	-	RPL23AP7	0.835488	0.840863
chr2	114384806	114400975	+	RABL2A	0.126248	0.115445
chr2	114470369	114514400	-	SLC35F5	1.15048	0.989102
chr2	114588760	114648569	-	LOC101060091	0.10621	0.0815297
chr2	114647511	114719129	+	ACTR3	4.14886	4.21841
chr2	118572255	118589953	+	DDX18	0.931796	0.95001
chr2	118673054	118771739	-	CCDC93	0.173947	0.0811928
chr2	118846050	118867597	+	INSIG2	0.891233	0.937275
chr2	119981384	120023227	+	STEAP3	0.465175	0.473549
chr2	120060020	120124258	-	C2orf76	0.219572	0.454704
chr2	120124500	120130127	+	DBI	6.7682	9.15328
chr2	120436743	120439694	+	TMEM177	0.116125	0.15435
chr2	120770604	120936697	+	EPB41L5	0.132218	0.131986
chr2	120975047	120980984	-	TMEM185B	0.239467	0.192926
chr2	121010414	121052286	+	RALB	1.36095	1.58866
chr2	122095352	122407052	-	CLASP1	0.342819	0.170663
chr2	122484521	122494503	-	NIFK	1.20972	1.45365
chr2	122513121	122525428	+	TSN	0.952021	0.872581
chr2	127413511	127454251	+	GYPC	1.2965	1.24381
chr2	127805599	127864903	-	BIN1	0.649952	0.531219
chr2	128014866	128051752	-	ERCC3	0.367882	0.338379
chr2	128056245	128100805	-	MAP3K2	0.167433	0.124531
chr2	128238383	128284087	-	IWS1	0.380935	0.365405
chr2	128395996	128439360	-	LIMS2	0.250088	0.212499
chr2	128458597	128461407	+	SFT2D3	0.231269	0.277333
chr2	128461808	128568761	-	WDR33	0.37812	0.395424
chr2	128603840	128615729	-	POLR2D	0.257266	0.236164
chr2	128619207	128643514	-	AMMECR1L	0.25238	0.205456
chr2	128698791	128784869	-	SAP130	0.125723	0.0730424
chr2	128848754	128953249	+	UGGT1	0.418402	0.291491
chr2	129023054	129076171	-	HS6ST1	1.30913	0.966205
chr2	130737235	130740311	+	RAB6C	0.100324	0.134492
chr2	130896856	130902707	-	CCDC74B	0.236449	0.276978
chr2	130908965	130940323	-	SMPD4	0.317525	0.225136
chr2	130939501	130948300	+	MZT2B	7.65219	9.23282
chr2	131095506	131100254	-	CCDC115	0.715145	0.833833
chr2	131100489	131104197	+	IMP4	0.994196	0.661576
chr2	131113580	131132982	+	PTPN18	0.152904	0.124147
chr2	131805449	131851004	-	FAM168B	1.05573	0.84301
chr2	131862420	131907425	+	PLEKHB2	1.15246	1.10921
chr2	132241533	132250064	-	MZT2A	5.03827	6.99559
chr2	132250386	132279149	+	LOC150776	0.103859	0.0651959
chr2	132285407	132291239	+	CCDC74A	0.231277	0.267057
chr2	135011830	135212192	+	MGAT5	0.631669	0.316916
chr2	135676392	135716915	+	CCNT2	0.250736	0.176685
chr2	135809835	135928279	+	RAB3GAP1	0.933436	0.761147
chr2	136289025	136482840	+	R3HDM1	0.146155	0.0921366
chr2	136499189	136542633	+	UBXN4	1.99245	1.74853
chr2	136597196	136634047	-	MCM6	0.474513	0.435168
chr2	136663451	136743254	-	DARS	2.37998	2.37577
chr2	138721808	138773934	+	HNMT	0.645672	0.685372
chr2	139259350	139330805	+	SPOPL	0.189042	0.155208
chr2	143635195	143799885	+	KYNU	1.05784	1.22347
chr2	144703581	145090101	-	GTDC1	0.305064	0.277377
chr2	145141942	145277958	-	ZEB2	0.362725	0.260543
chr2	148687966	148779173	-	ORC4	0.240246	0.222911
chr2	149402560	149545136	+	EPC2	0.164998	0.124032
chr2	150426147	150444330	-	MMADHC	5.06689	5.33572
chr2	151324707	151344209	-	RND3	7.93504	7.90357
chr2	152104728	152118389	-	RBM43	0.180165	0.150774
chr2	152126982	152146430	-	NMI	0.382874	0.444884
chr2	152214106	152236562	+	TNFAIP6	1.00165	0.721408
chr2	152266397	152333860	+	RIF1	0.226011	0.132813
chr2	152657480	152685009	-	ARL5A	0.822406	0.787657
chr2	152973315	153032506	-	STAM2	0.54271	0.499395
chr2	153191751	153506348	+	FMNL2	0.203855	0.157502
chr2	153508107	153573975	-	PRPF40A	0.954411	0.892981
chr2	153574407	153617767	+	ARL6IP6	0.364058	0.424033
chr2	157291965	157442915	+	GPD2	0.564711	0.434387
chr2	158114340	158167913	+	GALNT5	2.19277	1.46046
chr2	158592958	158732374	-	ACVR1	0.692365	0.656006
chr2	159313392	159537940	+	PKP4	0.300503	0.199908
chr2	159825146	160089170	+	TANC1	0.322489	0.203647
chr2	160092304	160143310	-	WDSUB1	0.141115	0.163008
chr2	160568968	160625094	+	2025-03-07	1.22586	1.10941
chr2	160625139	160654766	-	CD302	0.626948	0.500648
chr2	160797260	160919126	-	PLA2R1	0.212201	0.133588
chr2	161128662	161350318	-	RBMS1	1.10738	1.08522
chr2	161993466	162092683	+	TANK	1.24036	1.2981
chr2	162164786	162268228	+	PSMD14	2.61751	2.80941
chr2	163027194	163100045	-	FAP	0.891597	0.896182
chr2	166729872	166810348	-	TTC21B	0.188589	0.124576
chr2	167051697	167232497	-	SCN9A	0.387036	0.249104
chr2	168810530	169104105	-	STK39	0.597727	0.557301
chr2	169312759	169631644	+	CERS6	0.201851	0.117843
chr2	169727401	169746944	-	SPC25	0.0900329	0.187002
chr2	170336006	170363165	+	BBS5	0.113867	0.130451
chr2	170386262	170430431	-	FASTKD1	0.314883	0.303534
chr2	170440850	170494254	+	PPIG	0.996439	1.17328
chr2	170550964	170558218	+	PHOSPHO2	0.100571	0.0902157
chr2	170655322	170668571	+	SSB	3.49809	4.10779
chr2	170668267	170681441	-	METTL5	2.02737	2.44099
chr2	170684018	170940639	+	UBR3	0.410636	0.242475
chr2	171627192	171655481	+	ERICH2	0.0741143	0.184816
chr2	171784948	171823643	+	GORASP2	1.22009	1.06168
chr2	171847333	172087824	-	TLK1	0.328384	0.297537
chr2	172173913	172291312	-	METTL8	0.106672	0.108445
chr2	172290761	172341562	+	DCAF17	0.145051	0.104817
chr2	172378757	172414643	+	CYBRD1	2.7737	2.38031
chr2	172543919	172606668	+	DYNC1I2	1.8471	1.98454
chr2	172639915	172750816	-	SLC25A12	0.464801	0.474586
chr2	172778935	172848600	+	HAT1	2.17279	2.3348
chr2	172950208	172954401	+	DLX1	0.366038	0.385077
chr2	173292314	173371181	+	ITGA6	0.334334	0.30611
chr2	173420101	173490351	+	PDK1	0.549426	0.489053
chr2	173940565	174132737	+	ZAK	0.961823	0.69975
chr2	174219561	174233718	+	CDCA7	0.104103	0.0929076
chr2	174771187	174830430	-	SP3	0.983708	0.840487
chr2	174937175	175113365	-	OLA1	0.817422	0.88269
chr2	175199821	175202268	+	SP9	0.202678	0.116773
chr2	175212878	175260443	-	CIR1	0.977973	1.32379
chr2	175260457	175294303	+	SCRN3	0.568103	0.525102
chr2	175296300	175351816	-	GPR155	0.152617	0.12265
chr2	175422694	175422800	-	RNU6-2	0.168323	0.102594
chr2	175424302	175547627	-	WIPF1	0.807671	0.633037
chr2	175612323	175629200	-	CHRNA1	0.20647	0.131406
chr2	175664042	175870107	-	CHN1	2.5291	3.04435
chr2	175936978	176032934	-	ATF2	0.734565	0.681083
chr2	176040986	176046490	-	ATP5G3	1.31056	2.50407
chr2	176788620	176867567	-	KIAA1715	0.981244	0.93194
chr2	177134123	177202753	+	MTX2	1.04557	1.11876
chr2	178077422	178088685	+	HNRNPA3	0.929883	0.821129
chr2	178095031	178129859	-	NFE2L2	3.28891	3.56159
chr2	178257471	178408564	+	AGPS	0.581351	0.51978
chr2	178479026	178483694	-	TTC30A	0.160837	0.136444
chr2	178977151	178994382	+	RBM45	0.315999	0.38962
chr2	179278386	179304970	+	LOC101927027	0.121355	0.154264
chr2	179296141	179315958	-	PRKRA	0.750518	0.916721
chr2	179328391	179343355	-	FKBP7	1.44252	1.65266
chr2	179345199	179369782	+	PLEKHA3	0.600374	0.62928
chr2	179966419	180129350	-	SESTD1	0.118688	0.102923
chr2	180809604	180871780	-	CWC22	0.481756	0.414486
chr2	181845112	181928154	+	UBE2E3	2.92272	3.53328
chr2	182321619	182402468	+	ITGA4	0.162795	0.115744
chr2	182756443	182795464	+	SSFA2	2.10881	1.7946
chr2	183580768	183644750	+	DNAJC10	1.61151	1.46793
chr2	183698005	183731498	-	FRZB	0.123118	0.115329
chr2	183789579	183903586	-	NCKAP1	2.60929	2.22791
chr2	183982218	184026412	+	NUP35	0.198696	0.227033
chr2	185463093	185804214	+	ZNF804A	0.119045	0.0935246
chr2	187350885	187374087	+	ZC3H15	2.53556	2.81788
chr2	187454790	187545629	+	ITGAV	2.28329	1.78252
chr2	187558789	187628512	+	FAM171B	0.597058	0.335193
chr2	188328958	188419219	-	TFPI	1.55943	1.70265
chr2	189156396	189460652	+	GULP1	0.552918	0.512818
chr2	189839099	189877472	+	COL3A1	38.1585	32.8889
chr2	189896641	190044605	-	COL5A2	13.5873	10.143
chr2	190306159	190340288	+	WDR75	0.966741	0.837974
chr2	190425316	190445537	-	SLC40A1	0.313627	0.267307
chr2	190526125	190535557	+	ASNSD1	1.69627	1.65895
chr2	190611386	190627924	-	OSGEPL1	0.115192	0.101296
chr2	190634993	190649097	-	ORMDL1	0.732985	0.835667
chr2	190648811	190742355	+	PMS1	0.284093	0.238922
chr2	191069360	191184771	-	HIBCH	0.438848	0.536575
chr2	191208196	191236391	+	INPP1	0.260895	0.240765
chr2	191273081	191367041	+	MFSD6	0.13806	0.0822097
chr2	191513848	191557492	+	NAB1	0.598902	0.471343
chr2	191745547	191830270	+	GLS	2.14577	1.94344
chr2	191833762	191878976	-	STAT1	1.45873	1.20981
chr2	192110107	192290115	+	MYO1B	2.23487	1.78257
chr2	192542798	192553248	+	NABP1	0.972973	0.970772
chr2	196521532	196602426	+	SLC39A10	0.457026	0.340974
chr2	196998307	197036336	-	STK17B	1.31705	1.08259
chr2	197627756	197664492	-	GTF3C3	0.389741	0.328149
chr2	198256698	198299817	-	SF3B1	3.63118	2.97982
chr2	198318231	198339851	+	COQ10B	0.835673	0.88307
chr2	198351308	198364998	-	HSPD1	3.18015	3.76119
chr2	198364721	198368187	+	HSPE1	3.42112	4.2556
chr2	198380295	198418423	+	MOB4	1.11017	1.12821
chr2	198435527	198540584	-	RFTN2	0.559865	0.473923
chr2	200134223	200335989	-	SATB2	0.518213	0.338479
chr2	200775979	200792996	+	C2orf69	0.311385	0.281452
chr2	200793634	200820459	-	TYW5	0.10827	0.107552
chr2	200820040	200828847	+	C2orf47	0.374554	0.433728
chr2	201170604	201346986	+	SPATS2L	1.58698	1.49252
chr2	201353684	201374792	-	KCTD18	0.260069	0.263537
chr2	201390865	201448818	+	SGOL2	0.179159	0.151966
chr2	201450731	201536217	+	AOX1	1.42166	1.1176
chr2	201676269	201688569	+	BZW1	3.84242	2.92144
chr2	201717732	201729467	-	CLK1	2.02974	2.03652
chr2	201735679	201753849	-	PPIL3	0.827427	0.990581
chr2	201754050	201768655	+	NIF3L1	0.459981	0.596364
chr2	201774894	201828424	-	ORC2	0.168125	0.135302
chr2	201936462	201950473	+	NDUFB3	2.82975	3.91621
chr2	201980827	202037411	+	CFLAR	0.592194	0.420079
chr2	202098166	202152434	+	CASP8	0.354287	0.382991
chr2	202241930	202316319	-	TRAK2	1.17142	0.897528
chr2	202316392	202345574	+	STRADB	0.631002	0.810898
chr2	202484907	202508252	-	TMEM237	0.484397	0.470791
chr2	202509597	202563417	-	MPP4	0.0732398	0.107634
chr2	202564986	202645895	-	ALS2	0.21939	0.150364
chr2	202899310	202903160	+	FZD7	1.34259	1.23915
chr2	203070903	203103322	-	SUMO1	4.04918	4.72071
chr2	203130515	203168384	+	NOP58	1.22386	1.26354
chr2	203241050	203432474	+	BMPR2	0.328298	0.222876
chr2	203745323	203776949	-	WDR12	0.41327	0.491944
chr2	203879602	204082717	+	NBEAL1	0.111037	0.0239714
chr2	204103164	204170563	+	CYP20A1	0.130558	0.17748
chr2	204192962	204296896	+	ABI2	0.277346	0.225009
chr2	204298405	204400058	-	RAPH1	0.157735	0.143711
chr2	205410516	206484886	+	PARD3B	0.111207	0.0643894
chr2	206547224	206662857	+	NRP2	0.48372	0.241639
chr2	206980297	206981296	-	GCSHP3	0.122905	0.152974
chr2	206987803	207024243	-	NDUFS1	0.884061	0.764482
chr2	207024318	207027653	+	EEF1B2	16.6168	21.8977
chr2	207040042	207082771	-	GPR1	1.3266	1.50593
chr2	207630112	207660911	+	FASTKD2	0.317323	0.323793
chr2	208394616	208470284	+	CREB1	0.189493	0.135301
chr2	208445355	208490055	-	METTL21A	0.0959162	0.121012
chr2	208576264	208620896	+	CCNYL1	0.316685	0.173778
chr2	209100951	209119867	-	IDH1	1.6484	1.90875
chr2	209130991	209223475	+	PIKFYVE	0.149639	0.0754094
chr2	210867289	210886984	+	RPE	1.13146	1.17243
chr2	210886145	211036094	-	KANSL1L	0.129924	0.0983893
chr2	211295973	211341499	-	LANCL1	1.12028	1.0023
chr2	214149103	215275225	+	SPAG16	0.805343	1.03581
chr2	216176679	216214496	+	ATIC	0.912961	0.91141
chr2	216225163	216300793	-	FN1	136.935	51.9952
chr2	216903111	216946539	-	PECR	0.172772	0.202909
chr2	216974020	217071016	+	XRCC5	4.19214	4.42195
chr2	217081612	217084915	+	PKI55	0.0800897	0.107036
chr2	217122585	217236750	-	2025-03-04	0.228217	0.16779
chr2	217277137	217347774	+	SMARCAL1	0.271318	0.240214
chr2	217363520	217366188	+	RPL37A	82.8065	125.626
chr2	217498127	217529158	+	IGFBP2	19.5793	29.5133
chr2	217536828	217560272	-	IGFBP5	9.38091	5.0653
chr2	218664512	218808796	-	TNS1	0.377662	0.184594
chr2	219081817	219119071	+	ARPC2	13.1239	14.53
chr2	219128852	219134932	-	AAMP	1.42462	1.65859
chr2	219135115	219211516	+	PNKD	1.82969	2.08904
chr2	219138917	219157280	-	TMBIM1	4.01925	4.1618
chr2	219263061	219270664	+	CTDSP1	1.38582	1.2331
chr2	219433303	219461158	+	RQCD1	0.573036	0.577537
chr2	219524379	219528166	+	BCS1L	0.525976	0.557469
chr2	219528587	219536781	-	RNF25	0.536975	0.54697
chr2	219646472	219680016	+	CYP27A1	0.421908	0.368228
chr2	220036619	220041702	-	CNPPD1	1.05691	0.943241
chr2	220042939	220050197	+	FAM134A	0.736613	0.706471
chr2	220071506	220074373	+	ZFAND2B	0.549042	0.854789
chr2	220074488	220083712	-	ABCB6	0.410346	0.304368
chr2	220084102	220094410	-	ATG9A	0.812384	0.696994
chr2	220094479	220101391	+	ANKZF1	0.229238	0.203898
chr2	220110192	220115059	+	STK16	0.30578	0.344668
chr2	220114433	220119330	-	TUBA4A	0.395413	0.5064
chr2	220144040	220151622	+	DNAJB2	0.995879	1.01071
chr2	220154345	220174295	-	PTPRN	0.168932	0.158351
chr2	220238180	220252662	-	DNPEP	0.80333	0.812333
chr2	220299700	220358354	+	SPEG	0.577735	0.541841
chr2	220363587	220371718	+	GMPPA	0.997173	1.08815
chr2	220403669	220408487	-	CHPF	3.87663	3.80402
chr2	220415450	220436268	-	OBSL1	0.690708	0.52563
chr2	223436162	223521074	-	FARSB	0.662365	0.729492
chr2	223725732	223808119	+	ACSL3	0.925587	0.842263
chr2	224461658	224467217	-	SCG2	0.233824	0.16315
chr2	224740060	224810104	-	WDFY1	1.11869	1.00892
chr2	224822121	224832431	+	MRPL44	0.316112	0.47804
chr2	224839765	224904036	-	SERPINE2	3.44048	3.27194
chr2	225334867	225450114	-	CUL3	0.461726	0.427312
chr2	225629807	225907330	-	DOCK10	0.24959	0.141091
chr2	227596033	227663506	-	IRS1	0.744102	0.446436
chr2	227700671	227863923	+	RHBDD1	0.164206	0.119396
chr2	228189867	228222552	+	MFF	1.14258	1.41411
chr2	228336888	228425938	+	AGFG1	0.289215	0.265364
chr2	229888689	230136057	-	PID1	0.215023	0.172525
chr2	230628553	230786725	-	TRIP12	0.825831	0.522718
chr2	230787207	230877825	+	FBXO36	0.089677	0.116083
chr2	231033645	231090444	-	SP110	0.299793	0.226426
chr2	231191894	231268445	+	SP140L	0.223961	0.153424
chr2	231280871	231410317	+	SP100	1.58367	1.64031
chr2	231577557	231685790	+	CAB39	1.49892	1.46552
chr2	231729313	231743969	+	ITM2C	7.39558	7.41431
chr2	231921578	232037540	+	PSMD1	1.73681	1.86786
chr2	232063260	232240590	+	ARMC9	0.207479	0.167464
chr2	232319459	232329205	-	NCL	5.37029	5.35305
chr2	232573235	232578250	+	PTMA	9.35679	10.9407
chr2	232597135	232646037	-	PDE6D	0.817622	0.912129
chr2	232646381	232673963	+	COPS7B	0.233463	0.213732
chr2	233415297	233448355	+	EIF4E2	1.31905	1.33978
chr2	233562015	233725289	+	GIGYF2	0.288577	0.210775
chr2	234160217	234204320	+	ATG16L1	0.199859	0.195721
chr2	234384165	234474236	-	USP40	0.176643	0.116573
chr2	234745347	234763212	-	HJURP	0.115961	0.100218
chr2	234774090	234777055	-	MSL3P1	0.180608	0.144493
chr2	235401686	235405697	-	ARL4C	0.413531	0.394009
chr2	235860628	235964358	+	SH3BP4	1.28351	0.86755
chr2	236402733	237040444	+	AGAP1	0.132692	0.0875756
chr2	237478380	237490994	+	ACKR3	1.02913	1.0776
chr2	237994084	238007489	+	COPS8	2.38374	2.46375
chr2	238232655	238322850	-	COL6A3	15.975	8.22743
chr2	238395053	238463961	+	MLPH	0.0804744	0.116357
chr2	238536224	238690290	+	LRRFIP1	1.13214	1.07116
chr2	238768187	238820759	+	RAMP1	0.765097	1.20516
chr2	238875587	238951423	+	UBE2F	0.676829	0.903573
chr2	238969565	239008054	+	SCLY	0.0943475	0.118918
chr2	239079043	239112324	-	ILKAP	0.38993	0.410124
chr2	239229185	239309541	+	TRAF3IP1	0.138434	0.127957
chr2	239335626	239360891	+	ASB1	0.31495	0.237326
chr2	239756673	239832244	+	TWIST2	1.99586	1.8748
chr2	240896789	240964819	-	NDUFA10	0.437933	0.426878
chr2	241065980	241075764	-	MYEOV2	6.50212	9.13273
chr2	241375115	241407495	+	GPC1	2.03434	2.05936
chr2	241508004	241518149	+	RNPEPL1	0.654374	0.520919
chr2	241526133	241538526	+	CAPN10	0.235943	0.224796
chr2	241938255	242033643	+	SNED1	0.996745	0.360297
chr2	242026509	242041747	-	MTERF4	0.349065	0.456335
chr2	242088988	242123065	+	PPP1R7	0.990484	1.25372
chr2	242166682	242255115	-	HDLBP	5.10368	3.11945
chr2	242254602	242293441	+	2025-09-02	8.97332	8.54596
chr2	242295664	242434257	+	FARP2	0.110346	0.0433556
chr2	242434122	242448987	-	STK25	1.74339	1.73362
chr2	242498146	242513553	+	BOK	0.753941	0.749792
chr2	242523820	242576725	-	THAP4	0.536533	0.496269
chr2	242577027	242613271	+	ATG4B	0.481951	0.500257
chr2	242615157	242626383	-	DTYMK	1.24916	1.21768
chr2	242673994	242708231	+	D2HGDH	0.214608	0.215306
chr3	238279	451097	+	CHL1	0.194671	0.191389
chr3	3168600	3190706	+	TRNT1	0.435697	0.427618
chr3	3191317	3221401	-	CRBN	0.851825	0.86956
chr3	4344988	4358949	+	SETMAR	0.128759	0.162212
chr3	4402829	4508966	-	SUMF1	1.10835	1.28459
chr3	5021097	5026865	+	BHLHE40	0.416272	0.460378
chr3	5163930	5222601	+	ARL8B	1.44644	1.52693
chr3	5229359	5261650	+	EDEM1	0.348162	0.261359
chr3	8543493	8609811	+	LMCD1	0.419173	0.284827
chr3	8792095	8811300	-	OXTR	0.355071	0.281996
chr3	8918880	9005159	-	RAD18	0.131438	0.120973
chr3	9404717	9428475	+	THUMPD3	0.433535	0.447807
chr3	9430537	9439174	-	THUMPD3-AS1	0.100488	0.139494
chr3	9439384	9519838	+	SETD5	0.315235	0.169279
chr3	9691117	9744078	+	MTMR14	0.322689	0.310963
chr3	9773434	9789699	+	BRPF1	0.124222	0.0728661
chr3	9791628	9808353	+	OGG1	0.442192	0.4133
chr3	9799029	9811668	-	CAMK1	0.771456	0.91712
chr3	9821648	9834695	-	TADA3	1.95904	2.13343
chr3	9834179	9848789	+	ARPC4	2.60541	2.96177
chr3	9879533	9885702	-	RPUSD3	0.35495	0.509928
chr3	9932271	9936031	+	JAGN1	0.794077	0.956598
chr3	9958758	9975305	+	IL17RC	0.636247	0.706575
chr3	9975524	9987097	+	CRELD1	0.654115	0.874533
chr3	9987226	9994078	-	PRRT3	0.181514	0.16249
chr3	10005636	10028522	-	EMC3	3.3634	4.09286
chr3	10059237	10067820	-	CIDECP	0.284602	0.461826
chr3	10157333	10168874	+	BRK1	7.098	8.29384
chr3	10183319	10195354	+	VHL	0.421195	0.429895
chr3	10290177	10322906	+	TATDN2	0.438841	0.34032
chr3	10342613	10362872	-	SEC13	2.23752	2.46747
chr3	11178779	11304939	+	HRH1	0.162215	0.135768
chr3	11314010	11599139	+	ATG7	0.15256	0.14067
chr3	11597541	11762242	-	VGLL4	0.551127	0.452852
chr3	11831916	11888393	-	TAMM41	0.108735	0.120069
chr3	12194568	12200851	-	TIMP4	0.234028	0.243839
chr3	12329349	12475855	+	PPARG	0.290216	0.30651
chr3	12525931	12574820	+	TSEN2	0.0966453	0.109604
chr3	12598513	12625210	+	MKRN2	0.697662	0.596327
chr3	12625100	12705700	-	RAF1	1.15524	0.848761
chr3	12876444	12883081	-	RPL32	18.1925	24.2729
chr3	12938542	13114617	-	IQSEC1	0.197585	0.0772747
chr3	13521715	13547924	+	HDAC11	0.290464	0.286181
chr3	13590625	13679922	+	FBLN2	0.16334	0.0982875
chr3	14153577	14166371	-	CHCHD4	0.152123	0.250637
chr3	14166440	14185180	+	TMEM43	2.25211	1.86535
chr3	14186648	14220172	-	XPC	0.310615	0.244222
chr3	14220228	14239869	+	LSM3	3.42375	4.28768
chr3	14444076	14530857	+	SLC6A6	0.199385	0.138346
chr3	14693253	14714166	+	CCDC174	0.129498	0.12061
chr3	14984286	14989948	-	FGD5-AS1	1.48869	1.17133
chr3	14989091	15090786	+	NR2C2	0.158724	0.0835798
chr3	15090019	15106816	-	MRPS25	0.164628	0.203357
chr3	15111576	15140664	-	RBSN	0.187678	0.143116
chr3	15247733	15294423	+	CAPN7	0.57972	0.547502
chr3	15295863	15382901	-	SH3BP5	0.345204	0.161245
chr3	15451267	15469054	-	METTL6	0.427318	0.440752
chr3	15469064	15484120	+	EAF1	0.161656	0.138361
chr3	15602211	15643359	-	HACL1	0.329317	0.336508
chr3	15642859	15687328	+	BTD	0.324324	0.337969
chr3	15708744	15901053	-	ANKRD28	1.12783	0.939344
chr3	16216184	16271253	+	GALNT15	0.908925	0.60673
chr3	16298568	16306496	-	DPH3	0.982772	0.954867
chr3	16357352	16555222	-	RFTN1	0.683365	0.594011
chr3	17198654	17782399	-	TBC1D5	0.283837	0.177986
chr3	18389133	18480265	-	SATB1	0.141989	0.0884353
chr3	19988572	20026667	+	RAB5A	1.21388	1.21322
chr3	20081524	20195896	+	KAT2B	0.250418	0.254329
chr3	21462490	21792816	-	ZNF385D	0.162078	0.102368
chr3	23244784	23632296	+	UBE2E2	0.536494	0.653997
chr3	23847384	23933131	+	UBE2E1	3.60933	3.8018
chr3	23933572	23958537	-	NKIRAS1	0.297968	0.26745
chr3	23958295	23965187	+	RPL15	20.6892	24.2146
chr3	23986751	24022109	+	NR1D2	0.469136	0.428699
chr3	25639396	25705863	-	TOP2B	0.847522	0.745456
chr3	25706364	25706430	-	MIR4442	0.119884	0.0401088
chr3	25760435	25831530	-	NGLY1	0.528665	0.538593
chr3	25831563	25836025	+	OXSM	0.378402	0.434004
chr3	27414212	27525911	-	SLC4A7	0.322223	0.237975
chr3	28283124	28361263	+	CMC1	0.982224	1.08174
chr3	28363844	28390618	-	AZI2	1.57909	1.32051
chr3	30647994	30735633	+	TGFBR2	4.58641	3.88626
chr3	31573993	31679114	+	STT3B	2.42094	2.14091
chr3	31702317	32023342	-	OSBPL10	0.143292	0.113379
chr3	32148003	32210207	+	GPD1L	0.147771	0.124094
chr3	32280171	32411813	+	CMTM8	0.250359	0.245531
chr3	32433163	32496333	+	CMTM7	0.260653	0.31649
chr3	32522804	32544403	-	CMTM6	2.15376	2.30544
chr3	32567463	32612366	-	DYNC1LI1	0.97569	1.03474
chr3	32726637	32815367	+	CNOT10	0.326664	0.296855
chr3	33038100	33138694	-	GLB1	0.858469	0.795398
chr3	33155450	33189265	+	CRTAP	1.82038	1.62609
chr3	33191537	33260707	-	SUSD5	0.190733	0.132485
chr3	33318934	33428757	+	FBXL2	0.286992	0.305276
chr3	33429829	33481897	-	UBP1	0.732626	0.51271
chr3	33537739	33759705	-	CLASP2	0.231343	0.187402
chr3	33840063	33911199	+	PDCD6IP	1.08998	0.845714
chr3	37027357	37034795	-	EPM2AIP1	0.139964	0.140289
chr3	37034841	37092337	+	MLH1	0.584476	0.654629
chr3	37094117	37217851	-	LRRFIP2	1.19503	1.16651
chr3	37284682	37408370	+	GOLGA4	0.668294	0.593258
chr3	37903669	38025960	+	CTDSPL	0.397092	0.399064
chr3	38048987	38071154	-	PLCD1	0.497886	0.567685
chr3	38164201	38178733	-	ACAA1	1.10908	1.21132
chr3	38179969	38184512	+	MYD88	0.46698	0.384303
chr3	38207026	38296979	+	OXSR1	0.821855	0.625094
chr3	38537763	38567796	+	EXOG	0.148042	0.167102
chr3	39093477	39138161	+	WDR48	0.431241	0.415872
chr3	39138090	39149854	-	GORASP1	0.468468	0.451131
chr3	39183342	39195102	-	CSRNP1	0.124696	0.0845469
chr3	39424815	39438819	+	SLC25A38	0.385157	0.406478
chr3	39448180	39454032	+	RPSA	34.7205	45.9137
chr3	39449882	39450030	+	SNORA6	0.114232	0.0897267
chr3	40351173	40353915	+	EIF1B	1.18796	1.36204
chr3	40428647	40470117	+	ENTPD3	0.103182	0.106479
chr3	40498783	40503863	+	RPL14	28.6712	35.7369
chr3	40566369	40581285	+	ZNF621	0.13253	0.0811842
chr3	41240942	41281939	+	CTNNB1	7.48467	7.3346
chr3	42132746	42267382	+	TRAK1	0.178484	0.0876573
chr3	42589459	42642572	-	SEC22C	0.671339	0.561438
chr3	42632298	42636490	+	SS18L2	1.00909	1.14647
chr3	42642147	42690233	+	NKTR	0.167903	0.115479
chr3	42695176	42709072	+	ZBTB47	1.0146	0.884472
chr3	42824400	42846027	-	HIGD1A	5.36163	5.71169
chr3	42977834	42984283	+	KRBOX1	0.558507	0.544653
chr3	43120721	43147575	-	POMGNT2	0.278784	0.28216
chr3	43328004	43392634	+	SNRK	0.128876	0.0994273
chr3	43407818	43663560	-	ANO10	0.99542	1.00154
chr3	43732375	43764217	+	ABHD5	0.300923	0.300218
chr3	44379611	44450940	+	TCAIM	0.458164	0.410546
chr3	44666511	44689963	+	ZNF197	0.183619	0.167496
chr3	44690233	44702283	+	ZNF35	0.0856225	0.123865
chr3	44754135	44765323	+	ZNF502	0.157157	0.113489
chr3	44771098	44778575	+	ZNF501	0.0844816	0.127917
chr3	44790236	44803173	-	KIAA1143	0.544007	0.517712
chr3	44903401	44907159	+	TMEM42	0.786616	1.00658
chr3	44956753	45017674	-	ZDHHC3	0.20375	0.193935
chr3	45017741	45054158	+	EXOSC7	0.663463	0.929658
chr3	45067759	45077565	+	CLEC3B	2.20828	2.90036
chr3	45265956	45267814	-	TMEM158	1.5142	1.63587
chr3	45430075	45590328	+	LARS2	0.154356	0.105305
chr3	45636323	45722755	+	LIMD1	0.209498	0.147234
chr3	45730754	45786900	+	SACM1L	0.979103	0.857322
chr3	45864810	45957216	-	LZTFL1	0.413499	0.404141
chr3	45959391	46037316	-	FYCO1	0.373438	0.154169
chr3	46919236	46945289	+	PTH1R	0.0806432	0.111661
chr3	46963220	47023500	-	CCDC12	0.686451	0.810589
chr3	47057898	47205467	-	SETD2	0.172186	0.0929344
chr3	47324330	47388306	+	KLHL18	0.210235	0.164453
chr3	47422472	47454931	+	PTPN23	0.2589	0.102987
chr3	47455184	47517445	-	SCAP	0.779324	0.604325
chr3	47537130	47555199	-	ELP6	1.03423	1.10116
chr3	47627378	47823405	-	SMARCC1	0.445807	0.319737
chr3	47844399	47891686	+	DHX30	0.525224	0.478498
chr3	47892180	48130769	-	MAP4	3.42829	2.38005
chr3	48333807	48343175	-	NME6	0.18815	0.15143
chr3	48445261	48471460	-	PLXNB1	0.348627	0.225527
chr3	48473580	48481529	-	CCDC51	0.207749	0.342876
chr3	48481686	48485537	+	TMA7	10.7363	14.5828
chr3	48488114	48507054	+	ATRIP	0.109418	0.0800905
chr3	48506919	48509044	+	TREX1	0.19206	0.194405
chr3	48509197	48542259	-	SHISA5	2.58217	2.51921
chr3	48555117	48594227	-	PFKFB4	0.302208	0.26409
chr3	48599151	48601201	-	UCN2	0.120578	0.0442
chr3	48601506	48632593	-	COL7A1	1.02177	0.737075
chr3	48636432	48647098	-	UQCRC1	4.13634	4.79599
chr3	48663156	48672926	-	SLC26A6	0.198289	0.136561
chr3	48711272	48723366	-	NCKIPSD	0.31948	0.273967
chr3	48725436	48754711	-	IP6K2	1.02847	1.2428
chr3	48788093	48885270	-	PRKAR2A	0.619484	0.277542
chr3	48894356	48936426	-	SLC25A20	0.417493	0.422979
chr3	48956281	49022971	+	ARIH2	0.409604	0.34352
chr3	49027341	49044581	+	P4HTM	0.605834	0.522355
chr3	49044637	49053386	+	WDR6	0.820062	0.696056
chr3	49052921	49058504	-	DALRD3	0.568427	0.64379
chr3	49057908	49060926	+	NDUFAF3	1.0057	1.35192
chr3	49061762	49066875	-	IMPDH2	2.26442	2.65769
chr3	49067142	49131504	-	QRICH1	0.530405	0.417581
chr3	49133365	49142562	-	QARS	1.18285	1.09637
chr3	49145479	49158371	-	USP19	0.371177	0.27471
chr3	49158547	49170599	-	LAMB2	4.23003	3.00509
chr3	49199968	49203785	-	CCDC71	0.399161	0.449699
chr3	49209018	49213919	+	KLHDC8B	0.45773	0.5402
chr3	49314577	49377536	-	USP4	0.506477	0.434753
chr3	49394609	49395791	-	GPX1	18.4822	22.416
chr3	49396579	49449526	-	RHOA	8.84658	10.1782
chr3	49449639	49453909	+	TCTA	0.822202	0.759355
chr3	49459766	49466757	-	NICN1	0.139486	0.0449514
chr3	49506136	49573051	+	DAG1	0.646311	0.452003
chr3	49711435	49720934	+	APEH	1.06315	1.01697
chr3	49726950	49758962	+	RNF123	0.243176	0.185642
chr3	49758909	49761407	-	GMPPB	0.418736	0.431797
chr3	49761728	49823973	-	IP6K1	0.351197	0.307072
chr3	49840687	49842463	+	FAM212A	0.173896	0.241727
chr3	49842638	49851391	-	UBA7	0.237371	0.170291
chr3	49946302	49967445	-	MON1A	0.282977	0.203927
chr3	49977477	50114685	+	RBM6	0.413831	0.337211
chr3	50126341	50156397	+	RBM5	0.531369	0.482271
chr3	50264120	50296786	+	GNAI2	9.32757	9.42882
chr3	50304990	50314602	+	SEMA3B	0.371801	0.313003
chr3	50325163	50330026	-	IFRD2	0.812403	0.889871
chr3	50330259	50336899	-	HYAL3	0.299202	0.288765
chr3	50333833	50336852	-	NAT6	0.139791	0.211399
chr3	50355221	50360281	-	HYAL2	0.938567	0.995707
chr3	50362340	50365669	-	TUSC2	0.794612	1.03478
chr3	50367217	50378367	-	RASSF1	0.74386	0.834231
chr3	50384919	50388486	-	NPRL2	0.276352	0.317389
chr3	50388126	50405628	+	CYB561D2	0.490798	0.628909
chr3	50392180	50396939	-	TMEM115	1.39213	1.40432
chr3	50595456	50608458	-	C3orf18	0.649371	0.65269
chr3	50606909	50622421	+	HEMK1	0.166711	0.136416
chr3	50649293	50686728	+	MAPKAPK3	0.812066	0.898128
chr3	51422668	51426828	+	MANF	1.5874	3.09269
chr3	51428699	51435336	+	RBM15B	0.439789	0.321702
chr3	51433298	51534018	-	VPRBP	0.118661	0.0580629
chr3	51705191	51738339	+	TEX264	1.66057	1.72389
chr3	51967442	51975957	-	RRP9	0.475287	0.515716
chr3	51976321	51982883	+	PARP3	0.42894	0.329564
chr3	51991470	52001482	-	PCBP4	2.2857	2.17915
chr3	52002526	52008646	-	ABHD14B	0.688802	0.763324
chr3	52009042	52015216	+	ABHD14A	0.392727	0.382842
chr3	52017300	52023218	+	ACY1	0.309478	0.393986
chr3	52027644	52029958	-	RPL29	39.5933	50.6627
chr3	52082937	52090461	-	DUSP7	0.307775	0.271909
chr3	52232099	52248343	+	ALAS1	0.439263	0.37882
chr3	52262626	52273183	-	TWF2	2.41719	2.44969
chr3	52279809	52284615	+	PPM1M	0.744392	0.722237
chr3	52288438	52312659	-	WDR82	1.1021	0.80373
chr3	52435020	52444121	-	BAP1	0.866208	0.718602
chr3	52489524	52527088	+	NISCH	0.723977	0.466625
chr3	52558385	52569093	-	NT5DC2	3.43655	4.23409
chr3	52570621	52574586	+	SMIM4	0.491098	0.529379
chr3	52579368	52719866	-	PBRM1	0.240895	0.160049
chr3	52719936	52728510	+	GNL3	1.89733	1.81119
chr3	52728500	52740099	-	GLT8D1	1.78587	1.86245
chr3	52739857	52742197	+	SPCS1	2.6051	3.55549
chr3	52744796	52804965	-	NEK4	0.198669	0.154345
chr3	52870772	52931597	-	TMEM110	0.27973	0.208023
chr3	53122501	53164470	-	RFT1	0.217452	0.274099
chr3	53195223	53226733	+	PRKCD	0.331758	0.24763
chr3	53258723	53290130	-	TKT	2.50523	2.01889
chr3	53317445	53381654	-	DCP1A	0.109811	0.0792191
chr3	53901094	53916229	-	ACTR8	0.362718	0.345041
chr3	53919226	53925989	-	SELK	2.03595	2.69312
chr3	55499743	55521670	-	WNT5A	3.00457	2.08273
chr3	56591184	56655848	+	CCDC66	0.179637	0.134499
chr3	56654160	56717135	-	FAM208A	0.496065	0.34049
chr3	57261765	57307498	+	APPL1	0.323168	0.277399
chr3	57541981	57547768	+	PDE12	0.218652	0.15834
chr3	57557090	57583215	-	ARF4	13.0536	16.6991
chr3	57742983	57915730	+	SLMAP	0.354463	0.308668
chr3	57994127	58157982	+	FLNB	0.693962	0.376472
chr3	58223259	58280461	+	ABHD6	0.2332	0.242845
chr3	58291972	58305920	+	RPP14	0.287013	0.298935
chr3	58318617	58411854	+	PXK	0.552023	0.39047
chr3	58413357	58419579	-	PDHB	2.72154	3.19378
chr3	58477823	58488087	+	KCTD6	0.241826	0.297568
chr3	58490863	58522929	-	ACOX2	0.183126	0.182606
chr3	58549839	58613337	-	FAM107A	0.158084	0.0906922
chr3	61547243	62280573	+	PTPRG	0.528624	0.233115
chr3	62304648	62321888	+	C3orf14	0.123467	0.178511
chr3	63819546	63849599	-	THOC7	1.97965	2.54606
chr3	63996225	64009686	-	PSMD6	1.94452	2.17156
chr3	66119285	66429351	+	SLC25A26	0.369786	0.462617
chr3	66429221	66550845	-	LRIG1	0.229293	0.115382
chr3	67410884	67705038	-	SUCLG2	1.4822	1.38916
chr3	69024363	69063045	-	EOGT	0.386202	0.320059
chr3	69068978	69101484	-	TMF1	0.555222	0.4513
chr3	69103881	69129524	-	UBA3	2.42325	2.27121
chr3	69134090	69155239	+	ARL6IP5	10.3497	11.9248
chr3	71003865	71633140	-	FOXP1	0.198466	0.155595
chr3	71728440	71803924	-	EIF4E3	0.11886	0.105951
chr3	72423744	72495774	-	RYBP	0.526989	0.440317
chr3	72798428	72897598	-	SHQ1	0.19901	0.235799
chr3	72937385	73024522	+	GXYLT2	0.121533	0.109998
chr3	73046119	73115011	+	PPP4R2	1.31611	1.06758
chr3	73431581	73674072	-	PDZRN3	0.403845	0.333324
chr3	74311720	74570291	-	CNTN3	0.353131	0.191158
chr3	75721432	75728454	+	LINC00960	0.297358	0.265517
chr3	75779112	75834734	-	ZNF717	0.11536	0.087897
chr3	78646388	79817059	-	ROBO1	0.535871	0.343203
chr3	81538850	81810950	-	GBE1	2.58418	2.5348
chr3	86987123	87040257	-	VGLL3	0.4775	0.253032
[truncated: 8,207 more rows]
